# Supplementary material for: The Genomic Landscape of the Ewing Sarcoma Family of Tumors Reveals Recurrent STAG2 Mutation
Source: PLoS Genet. 2014 Jul 10;10(7):e1004475. doi: 10.1371/journal.pgen.1004475 (PMC4091782; doi:10.1371/journal.pgen.1004475)
Supplement: Table S1 — Sequencing statistics for whole genome sequencing cohort. (XLSX) [file pgen.1004475.s011.xlsx]

## Sheet: Suppl Table 1 
Sample Name	EWS2006	EWS2008	EWS2009	EWS2012	EWS2017	EWS2020	Averages
Gender	MALE	MALE	FEMALE	MALE	MALE	FEMALE	n/a
Fully called genome fraction	0.978	0.98	0.977	0.979	0.978	0.972	0.977333
No-called called genome fraction	0.022	0.02	0.023	0.021	0.022	0.027	0.0225
Fully called exome fraction	0.971	0.974	0.973	0.973	0.977	0.976	0.974
No-called called exome fraction	0.029	0.026	0.027	0.027	0.023	0.024	0.026
Gross mapping yield (Gb)	364.5	446.382	364.015	370.057	341.44	363.709	375.017
Both mates mapped yield (Gb)	300.623	372.533	303.44	308.25	282.691	298.417	310.992
100k normalized coverage variability	0.011	0.012	0.011	0.011	0.01	0.016	0.0118333
Genome fraction where weightSumSequenceCoverage >= 5x	0.996	0.996	0.996	0.996	0.996	0.994	0.995667
Genome fraction where weightSumSequenceCoverage >= 10x	0.993	0.994	0.994	0.994	0.993	0.988	0.992667
Genome fraction where weightSumSequenceCoverage >= 20x	0.985	0.99	0.987	0.986	0.985	0.968	0.9835
Genome fraction where weightSumSequenceCoverage >= 30x	0.969	0.981	0.975	0.972	0.968	0.936	0.966833
Genome fraction where weightSumSequenceCoverage >= 40x	0.94	0.966	0.954	0.947	0.934	0.891	0.938667
Exome fraction where weightSumSequenceCoverage >= 5x	0.986	0.987	0.987	0.986	0.99	0.988	0.987333
Exome fraction where weightSumSequenceCoverage >= 10x	0.979	0.981	0.981	0.98	0.985	0.983	0.9815
Exome fraction where weightSumSequenceCoverage >= 20x	0.963	0.968	0.965	0.964	0.971	0.969	0.966667
Exome fraction where weightSumSequenceCoverage >= 30x	0.938	0.948	0.941	0.941	0.947	0.948	0.943833
Exome fraction where weightSumSequenceCoverage >= 40x	0.902	0.922	0.906	0.906	0.911	0.915	0.910333
Mate distribution mean	343	339	345	341	326	318	335.333
SNP total count	3425793	3443424	3475757	3442452	3489810	3402641	3.44665e+06
Homozygous SNP count	1272874	1284860	1300168	1272784	1321152	1287645	1.28991e+06
Heterozygous SNP count	2011959	2017096	2105421	2031045	2022571	2018085	2.03436e+06
SNP novel fraction	0.035	0.036	0.035	0.035	0.041	0.035	0.0361667
Homozygous SNP novel fraction	0.005	0.006	0.006	0.006	0.007	0.006	0.006
Heterozygous SNP novel fraction	0.049	0.05	0.05	0.05	0.059	0.051	0.0515
SNP heterozygous/homozygous ratio	1.581	1.57	1.619	1.596	1.531	1.567	1.57733
SNP transitions/transversions ratio	2.124	2.122	2.124	2.119	2.124	2.134	2.1245
INS total count	266395	286630	277684	277507	277778	258143	274023
INS novel fraction	0.213	0.234	0.221	0.223	0.224	0.217	0.222
INS heterozygous/homozygous ratio	1.8	1.964	1.876	1.896	1.801	1.805	1.857
DEL total count	286765	305653	298427	297704	298441	277312	294050
DEL novel fraction	0.241	0.25	0.245	0.244	0.25	0.244	0.245667
DEL heterozygous/homozygous ratio	1.924	2.015	2.022	2.003	1.919	2.016	1.98317
SUB total count	89232	92324	91055	91468	89077	88026	90197
SUB novel fraction	0.351	0.365	0.357	0.359	0.351	0.36	0.357167
SUB heterozygous/homozygous ratio	2.248	2.306	2.316	2.314	2.15	2.365	2.28317
