# Supplementary material for: The Genomic Landscape of the Ewing Sarcoma Family of Tumors Reveals Recurrent STAG2 Mutation
Source: PLoS Genet. 2014 Jul 10;10(7):e1004475. doi: 10.1371/journal.pgen.1004475 (PMC4091782; doi:10.1371/journal.pgen.1004475)
Supplement: Table S2 — Overview of sequencing studies performed. (XLSX) [file pgen.1004475.s012.xlsx]

## Sheet: S Table 2 
Sample Name	Tumor/Cell Line	Genomic Sequencing	RNA sequencing
EWS101	Tumor	Targeted Panel	yes
EWS102	Tumor	Targeted Panel	yes
EWS103	Tumor	Targeted Panel	yes
EWS104	Tumor	Targeted Panel	yes
EWS105	Tumor	Targeted Panel	yes
EWS106	Tumor	Targeted Panel	yes
EWS107	Tumor	Targeted Panel	yes
EWS108	Tumor	Targeted Panel	yes
EWS109	Tumor	Targeted Panel	yes
EWS110	Tumor	Targeted Panel	yes
EWS111	Tumor	Targeted Panel	yes
EWS112	Tumor	Targeted Panel	yes
EWS113	Tumor	Targeted Panel	yes
EWS114	Tumor	Targeted Panel	no
EWS115	Tumor	Targeted Panel	yes
EWS116	Tumor	Targeted Panel	yes
EWS117	Tumor	Targeted Panel	no
EWS118	Tumor	Targeted Panel	yes
EWS119	Tumor	Targeted Panel	yes
EWS120	Tumor	Targeted Panel	yes
EWS121	Tumor	Targeted Panel	yes
EWS122	Tumor	Targeted Panel	yes
EWS123	Tumor	Targeted Panel	yes
EWS124	Tumor	Targeted Panel	no
EWS125	Tumor	Targeted Panel	yes
EWS126	Tumor	Targeted Panel	yes
EWS127	Tumor	Targeted Panel	yes
EWS128	Tumor	Targeted Panel	no
EWS129	Tumor	Targeted Panel	yes
EWS130	Tumor	Targeted Panel	yes
EWS131	Tumor	Targeted Panel	no
EWS132	Tumor	Targeted Panel	yes
EWS133	Tumor	Targeted Panel	yes
EWS134	Tumor	Targeted Panel	no
EWS135	Tumor	Targeted Panel	yes
EWS136	Tumor	Targeted Panel	yes
EWS137	Tumor	Targeted Panel	yes
EWS138	Tumor	Targeted Panel	yes
EWS139	Tumor	Targeted Panel	yes
EWS140	Tumor	Targeted Panel	yes
EWS2001	Tumor	Targeted Panel	yes
EWS2004	Tumor	Targeted Panel	yes
EWS2005	Tumor	Targeted Panel	yes
EWS2006	Tumor	Whole Genome	yes
EWS2007	Tumor	Targeted Panel	yes
EWS2008	Tumor	Whole Genome	yes
EWS2009	Tumor	Whole Genome	yes
EWS2012	Tumor	Whole Genome	yes
EWS2013	Tumor	Targeted Panel	yes
EWS2014	Tumor	Targeted Panel	no
EWS2015	Tumor	Targeted Panel	no
EWS2016	Tumor	Targeted Panel	yes
EWS2017	Tumor	Whole Genome	yes
EWS2018	Tumor	Targeted Panel	no
EWS2019	Tumor	Targeted Panel	yes
EWS2020	Tumor	Whole Genome	yes
EWS2021	Tumor	Targeted Panel	no
EWS2023	Tumor	none	yes
NCI0021	Tumor	Targeted Panel	yes
NCI0039	Tumor	Targeted Panel	yes
NCI0041	Tumor	Targeted Panel	yes
NCI0047	Tumor	Targeted Panel	yes
NCI0050	Tumor	Targeted Panel	yes
NCI0071	Tumor	Targeted Panel	yes
NCI0074	Tumor	Targeted Panel	yes
NCI0097	Tumor	Targeted Panel	yes
NCI0115	Tumor	Targeted Panel	yes
NCI0135	Tumor	Targeted Panel	yes
NCI0150	Tumor	Targeted Panel	yes
NCI0165	Tumor	none	yes
NCI0167	Tumor	none	yes
NCI0198	Tumor	none	yes
6647	Cell Line	Targeted Panel	yes
A673	Cell Line	STAG2 only	yes
AGPN	Cell Line	STAG2 only	no
CHLA-218	Cell Line	STAG2 only	no
CHLA-25	Cell Line	Targeted Panel	yes
CHLA-258	Cell Line	Targeted Panel	yes
CHLA-32	Cell Line	Targeted Panel	yes
CHLA-352	Cell Line	Targeted Panel	yes
CHLA-9	Cell Line	STAG2 only	yes
CHP100L	Cell Line	Targeted Panel	yes
ES-1	Cell Line	none	yes
ES-2	Cell Line	none	yes
ES-4	Cell Line	none	yes
ES-6	Cell Line	none	yes
ES-7	Cell Line	none	yes
ES-8	Cell Line	STAG2 only	yes
EW-2	Cell Line	STAG2 only	no
EW-8	Cell Line	none	yes
RD-ES	Cell Line	none	yes
SK-ES-1	Cell Line	STAG2 only	yes
SK-NEP-1	Cell Line	STAG2 only	yes
SK-N-MC	Cell Line	Targeted Panel	yes
SK-PNET-Li	Cell Line	STAG2 only	yes
TC-106	Cell Line	Targeted Panel	yes
TC-138	Cell Line	Targeted Panel	yes
TC-205	Cell Line	STAG2 only	no
TC-215	Cell Line	Targeted Panel	yes
TC-240	Cell Line	Targeted Panel	yes
TC-244	Cell Line	Targeted Panel	yes
TC-248	Cell Line	Targeted Panel	yes
TC-249	Cell Line	Targeted Panel	no
TC-253	Cell Line	Targeted Panel	yes
TC-32	Cell Line	STAG2 only	yes
TC-4C	Cell Line	Targeted Panel	yes
TC-71	Cell Line	Targeted Panel	yes
TTC-547	Cell Line	Targeted Panel	yes
