# Supplementary material for: The Genomic Landscape of the Ewing Sarcoma Family of Tumors Reveals Recurrent STAG2 Mutation
Source: PLoS Genet. 2014 Jul 10;10(7):e1004475. doi: 10.1371/journal.pgen.1004475 (PMC4091782; doi:10.1371/journal.pgen.1004475)
Supplement: Table S5 — Overview of mutational findings and fusion status in sequencing cohort. (XLSX) [file pgen.1004475.s015.xlsx]

## Sheet: S Table 5 
Sample Name	Tumor/Cell Line	STAG2 alteration	CDKN2A alteration	TP53 alteration	BRCA2 alteration	Fusion Gene
EWS101	Tumor					EWSR1-FLI1 type I
EWS102	Tumor			R273H		FUS-NFATc2
EWS103	Tumor					EWSR1-ERG (7/7)
EWS104	Tumor		Homozygous Deletion			EWSR1-FLI1 type I
EWS105	Tumor				K3326X	EWSR1-FLI1 type I
EWS106	Tumor					EWSR1-FLI1 type I
EWS107	Tumor					EWSR1-FLI1 type I
EWS108	Tumor	expression loss				EWSR1-FLI1 type I
EWS109	Tumor	intronic splice site SNV		expression loss		EWSR1-FEV (7/2)
EWS110	Tumor					EWSR1-FLI1 type I
EWS111	Tumor	intronic splice site SNV	Homozygous Deletion			EWSR1-FLI1 type I
EWS112	Tumor	expression loss				EWSR1-FLI1 type I
EWS113	Tumor				K3326X	EWSR1-FLI1 type II
EWS114	Tumor	R216X				no RNA seq
EWS115	Tumor					EWSR1-FLI1 type I
EWS116	Tumor					EWSR1-FLI1 type I
EWS117	Tumor					no RNA seq
EWS118	Tumor					none detected
EWS119	Tumor					EWSR1-FLI1 type II
EWS120	Tumor					EWSR1-FLI1 type II
EWS121	Tumor					EWSR1-FLI1 (7/8)
EWS122	Tumor					EWSR1-FLI1 type I
EWS123	Tumor					EWSR1-FLI1 type II
EWS124	Tumor	R1012fs				no RNA seq
EWS125	Tumor		Exonic Loss			EWSR1-FLI1 type II
EWS126	Tumor					EWSR1-FLI1 type II
EWS127	Tumor			R181C		EWSR1-FEV (7/2)
EWS128	Tumor					no RNA seq
EWS129	Tumor					EWSR1-FLI1 type IV
EWS130	Tumor					none detected
EWS131	Tumor					no RNA seq
EWS132	Tumor					EWSR1-ERG (10/7)
EWS133	Tumor	Q593X				EWSR1-FLI1 (8/6)
EWS134	Tumor	3'UTR				no RNA seq
EWS135	Tumor	expression loss			K3326X	EWSR1-FLI1 type III
EWS136	Tumor					EWSR1-FLI1 type I
EWS137	Tumor	R259X	Homozygous Deletion			EWSR1-FLI1 type IV
EWS138	Tumor					EWSR1-FLI1 type IV
EWS139	Tumor				K3326X	EWSR1-FLI1 type I
EWS140	Tumor					none detected
EWS2001	Tumor					EWSR1-FLI1 type II
EWS2004	Tumor					EWSR1-FLI1 type II
EWS2005	Tumor					EWSR1-FLI1 type IV
EWS2006	Tumor					EWSR1-FLI1 type II
EWS2007	Tumor			expression loss		none detected
EWS2008	Tumor					EWSR1-FLI1 type I
EWS2009	Tumor		Homozygous Deletion			EWSR1-FLI1 type I
EWS2012	Tumor					EWSR1-FLI1 type I
EWS2013	Tumor					EWSR1-FLI1 type II
EWS2014	Tumor	R216X				no RNA seq
EWS2015	Tumor					no RNA seq
EWS2016	Tumor					EWSR1-FLI1 type I
EWS2017	Tumor	W485fs				EWSR1-FLI1 type I
EWS2018	Tumor					no RNA seq
EWS2019	Tumor	R216X		S241C		EWSR1-FLI1 type IV
EWS2020	Tumor	Tandem duplication	Homozygous Deletion			EWSR1-FLI1 type I
EWS2021	Tumor					no RNA seq
EWS2023	Tumor					EWSR1-FLI1 type I
NCI0021	Tumor					ETV6-NTRK3
NCI0039	Tumor					EWSR1-FLI1 type I
NCI0041	Tumor					EWSR1-FLI1 type I
NCI0047	Tumor	E984X				EWSR1-FLI1 (7/8)
NCI0050	Tumor			G154R		EWSR1-FLI1 type I
NCI0071	Tumor		Homozygous Deletion	expression loss		EWSR1-FLI1 type I
NCI0074	Tumor	intronic splice site SNV				EWSR1-FLI1 type I
NCI0097	Tumor			R248Q		EWSR1-FLI1 type III
NCI0115	Tumor					EWSR1-FLI1 type I
NCI0135	Tumor	expression loss				EWSR1-ERG (10/8)
NCI0150	Tumor	R216X				EWSR1-FLI1 type IV
NCI0165	Tumor					CIC-FOXO4
NCI0167	Tumor		Homozygous Deletion			EWSR1-FLI1 type II
NCI0198	Tumor	expression loss	Homozygous Deletion			EWSR1-FLI1 type I
6647	Cell Line	multi-exon deletion	Exonic Loss	S241F	S2186T	EWSR1-FLI1 type II
A673	Cell Line		Homozygous Deletion	T118fs		EWSR1-FLI1 type I
AGPN	Cell Line		not evaluated	not evaluated		no RNA seq
CHLA-218	Cell Line		not evaluated	not evaluated		no RNA seq
CHLA-25	Cell Line	multi-exon deletion		R175H		EWSR1-ERG (7/7)
CHLA-258	Cell Line		Homozygous Deletion			EWSR1-FLI1 type III
CHLA-32	Cell Line			R342X		EWSR1-FLI1 type I
CHLA-352	Cell Line	L791fs	Homozygous Deletion	R273H		EWSR1-ERG (7/8)
CHLA-9	Cell Line	V628insTDI	Exonic Loss			EWSR1-FLI1 type I
CHP100L	Cell Line			H233fs		EWSR1-FLI1 type II
ES-1	Cell Line		Homozygous Deletion	R248Q		EWSR1-FLI1 type II
ES-2	Cell Line	E523X		R175H		EWSR1-FLI1 type III
ES-4	Cell Line		Homozygous Deletion			EWSR1-FLI1 type II
ES-6	Cell Line	L264P		expression loss		EWSR1-FLI1 (9/4)
ES-7	Cell Line	M1212fs		H179Q		EWSR1-FLI1 type IV
ES-8	Cell Line	5' deletion	Homozygous Deletion	C135F		EWSR1-FLI1 type II
EW-2	Cell Line		not evaluated	not evaluated		no RNA seq
EW-8	Cell Line	N475fs		Y220C		EWSR1-FLI1 type I
RD-ES	Cell Line			R273C		EWSR1-FLI1 type II
SK-ES-1	Cell Line	Q735X		C176F		EWSR1-FLI1 type II
SK-NEP-1	Cell Line	expression loss	Homozygous Deletion	G245S		EWSR1-FLI1 type II
SK-N-MC	Cell Line			expression loss		EWSR1-FLI1 type I
SK-PNET-Li	Cell Line	S704fs		R273H & V272L		EWSR1-ERG (7/7)
TC-106	Cell Line		Homozygous Deletion	exonic splice site (E224D)	K3326X	EWSR1-ERG (7/7)
TC-138	Cell Line	expression loss	Homozygous Deletion			EWSR1-FLI1 type IV
TC-205	Cell Line		not evaluated	not evaluated		no RNA seq
TC-215	Cell Line	Tandem duplication		Y126C		EWSR1-FLI1 type II
TC-240	Cell Line	R216X		R175H		EWSR1-FLI1 type III
TC-244	Cell Line		Homozygous Deletion			EWSR1-FLI1 type I
TC-248	Cell Line		Homozygous Deletion	D259Y		EWSR1-FLI1 type I
TC-249	Cell Line					no RNA seq
TC-253	Cell Line	N842fs		R273C		EWSR1-FLI1 type III
TC-32	Cell Line	Y636fs	Homozygous Deletion			EWSR1-FLI1 type I
TC-4C	Cell Line	multi-exon deletion		L194R		EWSR1-ERG (7/7)
TC-71	Cell Line		Homozygous Deletion	R213X & G245C		EWSR1-FLI1 type I
TTC-547	Cell Line		Homozygous Deletion	I263del		EWSR1-FLI1 type I
