# Supplementary material for: The Genomic Landscape of the Ewing Sarcoma Family of Tumors Reveals Recurrent STAG2 Mutation
Source: PLoS Genet. 2014 Jul 10;10(7):e1004475. doi: 10.1371/journal.pgen.1004475 (PMC4091782; doi:10.1371/journal.pgen.1004475)
Supplement: Table S6 — Summary of Western blot experiments in 36 EFT cell lines with comparison to genomic findings. (XLSX) [file pgen.1004475.s016.xlsx]

## Sheet: S Table 6 
Sample Name	STAG2 alteration	STAG2 protein	TP53 alteration	p53 protein	p21 protein	CDKN2A alteration	p16 protein	Fusion Gene
6647	multi-exon deletion	positive (truncated)	S241F	positive	negative	Exonic Loss	negative	EWSR1-FLI1 type II
A673		positive	T118fs	negative	positive	Homozygous Deletion	negative	EWSR1-FLI1 type I
AGPN		positive	not evaluated	negative	positive	not evaluated	negative	no RNA seq
CHLA-218		positive	not evaluated	negative	positive	not evaluated	negative	no RNA seq
CHLA-25	multi-exon deletion	negative	R175H	positive	negative		positive	EWSR1-ERG (7/7)
CHLA-258		positive		negative	positive	Homozygous Deletion	negative	EWSR1-FLI1 type III
CHLA-32		positive	R342X	negative	negative		positive	EWSR1-FLI1 type I
CHLA-352	L791fs	negative	R273H	positive	positive	Homozygous Deletion	negative	EWSR1-ERG (7/8)
CHLA-9	V628insTDI	positive		negative	positive	Exonic Loss	negative	EWSR1-FLI1 type I
CHP100L		positive	H233fs	negative	negative		positive	EWSR1-FLI1 type II
ES-1		positive	R248Q	negative	negative	Homozygous Deletion	negative	EWSR1-FLI1 type II
ES-2	E523X	negative	R175H	negative	negative		negative	EWSR1-FLI1 type III
ES-4		positive		negative	positive	Homozygous Deletion	negative	EWSR1-FLI1 type II
ES-6	L264P	positive	expression loss	negative	negative		positive	EWSR1-FLI1 (9/4)
ES-7	M1212fs	positive (slightly truncated)	H179Q	negative	negative		negative	EWSR1-FLI1 type IV
ES-8	5' deletion	negative	C135F	negative	negative	Homozygous Deletion	negative	EWSR1-FLI1 type II
EW-2		positive	not evaluated	positive	negative	not evaluated	negative	no RNA seq
EW-8	N475fs	negative	Y220C	negative	negative		negative	EWSR1-FLI1 type I
RD-ES		positive	R273C	positive	negative		positive	EWSR1-FLI1 type II
SK-ES-1	Q735X	negative	C176F	positive	negative		positive	EWSR1-FLI1 type II
SK-NEP-1	expression loss	negative	G245S	positive	negative	Homozygous Deletion	negative	EWSR1-FLI1 type II
SK-N-MC		positive	expression loss	negative	negative		positive	EWSR1-FLI1 type I
SK-PNET-Li	S704fs	negative	R273H & V272L	positive	negative		negative	EWSR1-ERG (7/7)
TC-106		positive	exonic splice site (E224D)	negative	negative	Homozygous Deletion	negative	EWSR1-ERG (7/7)
TC-138	expression loss	negative		negative	positive	Homozygous Deletion	negative	EWSR1-FLI1 type IV
TC-205		positive	not evaluated	negative	negative	not evaluated	negative	no RNA seq
TC-215	tandem-duplication	positive (increased size)	Y126C	positive	negative		positive	EWSR1-FLI1 type II
TC-240	R216X	negative	R175H	positive	negative		positive	EWSR1-FLI1 type III
TC-244		positive		negative	positive	Homozygous Deletion	negative	EWSR1-FLI1 type I
TC-248		positive	D259Y	negative	positive	Homozygous Deletion	negative	EWSR1-FLI1 type I
TC-249		positive		negative	positive		negative	no RNA seq
TC-253	N842fs	negative	R273C	positive	negative		positive	EWSR1-FLI1 type III
TC-32	Y636fs	negative		positive	negative	Homozygous Deletion	negative	EWSR1-FLI1 type I
TC-4C	multi-exon deletion	negative	L194R	positive	negative		positive	EWSR1-ERG (7/7)
TC-71		positive	R213X & G245C	negative	negative	Homozygous Deletion	negative	EWSR1-FLI1 type I
TTC-547		positive	I263del	negative	negative	Homozygous Deletion	negative	EWSR1-FLI1 type I
