# Supplementary material for: The Genomic Landscape of the Ewing Sarcoma Family of Tumors Reveals Recurrent STAG2 Mutation
Source: PLoS Genet. 2014 Jul 10;10(7):e1004475. doi: 10.1371/journal.pgen.1004475 (PMC4091782; doi:10.1371/journal.pgen.1004475)
Supplement: Table S7 — Selected variants from RNA sequencing analysis, including the BRCA2 K3326X polymorphism. (XLSX) [file pgen.1004475.s017.xlsx]

## Sheet: S Table 7 
Gene	Sample	Tumor/Cell Line	Chr	Start	End	Ref	Alt	Region	VariantType	AminoAcidChange	TotCov	RefCov	VarCov	VAF
BRAF	A673	Cell line	chr7	140453136	140453136	A	T	exonic	missense	V600E	13	7	6	0.461538
BRCA2	6647	Cell line	chr13	32915048	32915048	T	A	exonic	missense	S2186T	48	2	46	0.958333
BRCA2	EWS105	Tumor	chr13	32972626	32972626	A	T	exonic	nonsense	K3326X	48	25	23	0.479167
BRCA2	EWS113	Tumor	chr13	32972626	32972626	A	T	exonic	nonsense	K3326X	17	9	8	0.470588
BRCA2	EWS135	Tumor	chr13	32972626	32972626	A	T	exonic	nonsense	K3326X	58	21	37	0.637931
BRCA2	EWS139	Tumor	chr13	32972626	32972626	A	T	exonic	nonsense	K3326X	23	11	12	0.521739
BRCA2	TC106	Cell line	chr13	32972626	32972626	A	T	exonic	nonsense	K3326X	67	39	28	0.41791
PIK3CA	ES4	Cell line	chr3	178917478	178917478	G	A	exonic	missense	G118D	47	22	25	0.531915
RAD51	EWS101	Tumor	chr15	41011016	41011016	G	A	exonic	missense	R150Q	228	118	110	0.482456
