# Supplementary material for: The Genomic Landscape of the Ewing Sarcoma Family of Tumors Reveals Recurrent STAG2 Mutation
Source: PLoS Genet. 2014 Jul 10;10(7):e1004475. doi: 10.1371/journal.pgen.1004475 (PMC4091782; doi:10.1371/journal.pgen.1004475)
Supplement: Table S8 — STAG2 expressional status in tissue microarray cohort as determined by immunohistochemistry. (XLSX) [file pgen.1004475.s018.xlsx]

## Sheet: S Table 8 
PT#	STAG2 IHC status	Primary tumor or recurrence/metastasis	Clinical follow-up available
3	NEGATIVE	primary tumor	yes
16	NEGATIVE	primary tumor
103	NEGATIVE	primary tumor
116	NEGATIVE	recurrence/metastasis
124	NEGATIVE	primary tumor	yes
132	NEGATIVE	recurrence/metastasis
148	NEGATIVE	primary tumor	yes
149	NEGATIVE	recurrence/metastasis
153	NEGATIVE	primary tumor	yes
155	NEGATIVE	primary tumor
158	NEGATIVE	recurrence/metastasis
160	NEGATIVE	primary tumor
165	NEGATIVE	recurrence/metastasis
181	NEGATIVE	primary tumor
193	NEGATIVE	recurrence/metastasis
199	NEGATIVE	primary tumor	yes
226	NEGATIVE	primary tumor	yes
244	NEGATIVE	primary tumor	yes
308	NEGATIVE	recurrence/metastasis
330	NEGATIVE	primary tumor
360	NEGATIVE	primary tumor	yes
367	NEGATIVE	primary tumor	yes
389	NEGATIVE	primary tumor
392	NEGATIVE	primary tumor
771	NEGATIVE	primary tumor
772	NEGATIVE	recurrence/metastasis
775	NEGATIVE	primary tumor
789	NEGATIVE	unknown
214	NEGATIVE, mosaic	recurrence/metastasis
774	NEGATIVE, mosaic	recurrence/metastasis
2	positive	primary tumor	yes
4	positive	recurrence/metastasis
5	positive	primary tumor
10	positive	recurrence/metastasis
11	positive	primary tumor	yes
15	positive	primary tumor	yes
22	positive	recurrence/metastasis
24	positive	primary tumor	yes
28	positive	primary tumor	yes
30	positive	primary tumor	yes
34	positive	primary tumor	yes
41	positive	primary tumor	yes
44	positive	recurrence/metastasis
45	positive	recurrence/metastasis
46	positive	primary tumor	yes
47	positive	primary tumor	yes
60	positive	recurrence/metastasis
61	positive	primary tumor	yes
64	positive	primary tumor
68	positive	primary tumor	yes
70	positive	recurrence/metastasis
73	positive	primary tumor	yes
78	positive	primary tumor	yes
83	positive	primary tumor	yes
90	positive	primary tumor	yes
92	positive	primary tumor	yes
93	positive	primary tumor	yes
94	positive	primary tumor	yes
101	positive	recurrence/metastasis
102	positive	primary tumor
106	positive	primary tumor	yes
107	positive	recurrence/metastasis
110	positive	primary tumor	yes
123	positive	primary tumor
129	positive	primary tumor	yes
130	positive	recurrence/metastasis
131	positive	primary tumor	yes
134	positive	primary tumor
138	positive	primary tumor	yes
152	positive	recurrence/metastasis
154	positive	recurrence/metastasis
157	positive	primary tumor
159	positive	primary tumor
166	positive	primary tumor
170	positive	primary tumor
175	positive	unknown
178	positive	primary tumor
182	positive	recurrence/metastasis
184	positive	primary tumor
185	positive	primary tumor
187	positive	primary tumor	yes
188	positive	recurrence/metastasis
191	positive	primary tumor
192	positive	primary tumor
195	positive	primary tumor	yes
198	positive	primary tumor	yes
200	positive	recurrence/metastasis
201	positive	recurrence/metastasis
203	positive	recurrence/metastasis
205	positive	primary tumor
206	positive	primary tumor	yes
210	positive	primary tumor	yes
213	positive	primary tumor	yes
219	positive	primary tumor	yes
221	positive	recurrence/metastasis
224	positive	primary tumor	yes
230	positive	primary tumor
232	positive	primary tumor	yes
233	positive	primary tumor	yes
234	positive	recurrence/metastasis
235	positive	primary tumor	yes
236	positive	primary tumor	yes
239	positive	primary tumor	yes
240	positive	primary tumor
241	positive	primary tumor
245	positive	recurrence/metastasis
246	positive	primary tumor
247	positive	primary tumor
248	positive	primary tumor
253	positive	primary tumor	yes
267	positive	primary tumor	yes
269	positive	primary tumor	yes
272	positive	primary tumor
293	positive	primary tumor	yes
299	positive	primary tumor
310	positive	primary tumor	yes
312	positive	primary tumor	yes
314	positive	primary tumor	yes
321	positive	primary tumor
323	positive	primary tumor	yes
324	positive	primary tumor	yes
326	positive	primary tumor
328	positive	primary tumor	yes
332	positive	primary tumor	yes
333	positive	primary tumor
338	positive	primary tumor	yes
340	positive	recurrence/metastasis
343	positive	primary tumor	yes
345	positive	primary tumor	yes
348	positive	primary tumor
349	positive	primary tumor	yes
350	positive	primary tumor
354	positive	primary tumor	yes
355	positive	primary tumor	yes
356	positive	primary tumor	yes
357	positive	primary tumor
359	positive	primary tumor	yes
368	positive	primary tumor
369	positive	primary tumor
372	positive	primary tumor	yes
373	positive	primary tumor	yes
376	positive	primary tumor
380	positive	primary tumor	yes
381	positive	primary tumor
384	positive	primary tumor
385	positive	primary tumor
388	positive	primary tumor	yes
393	positive	primary tumor	yes
396	positive	primary tumor
398	positive	primary tumor
399	positive	primary tumor
400	positive	primary tumor	yes
401	positive	primary tumor
403	positive	primary tumor
404	positive	primary tumor	yes
405	positive	primary tumor	yes
407	positive	recurrence/metastasis
408	positive	primary tumor	yes
409	positive	primary tumor	yes
410	positive	primary tumor
416	positive	primary tumor
419	positive	primary tumor
421	positive	primary tumor	yes
422	positive	primary tumor
423	positive	primary tumor	yes
424	positive	primary tumor
425	positive	primary tumor
737	positive	primary tumor	yes
740	positive	recurrence/metastasis
743	positive	recurrence/metastasis
746	positive	primary tumor
747	positive	primary tumor	yes
748	positive	recurrence/metastasis
749	positive	recurrence/metastasis
750	positive	recurrence/metastasis
751	positive	primary tumor	yes
755	positive	primary tumor
756	positive	primary tumor
757	positive	primary tumor
758	positive	primary tumor
761	positive	primary tumor
765	positive	primary tumor
766	positive	primary tumor
768	positive	primary tumor
770	positive	primary tumor
773	positive	unknown
776	positive	recurrence/metastasis
778	positive	primary tumor
780	positive	primary tumor
781	positive	unknown
784	positive	unknown
785	positive	unknown
786	positive	unknown
787	positive	unknown
788	positive	unknown
790	positive	unknown
806	positive	primary tumor
809	positive	recurrence/metastasis
810	positive	primary tumor	yes
811	positive	recurrence/metastasis
813	positive	primary tumor	yes
814	positive	recurrence/metastasis
816	positive	recurrence/metastasis
817	positive	recurrence/metastasis
819	positive	primary tumor
820	positive	primary tumor
822	positive	recurrence/metastasis
823	positive	recurrence/metastasis
824	positive	recurrence/metastasis
825	positive	primary tumor	yes
