# Supplementary material for: The Genomic Landscape of the Ewing Sarcoma Family of Tumors Reveals Recurrent STAG2 Mutation
Source: PLoS Genet. 2014 Jul 10;10(7):e1004475. doi: 10.1371/journal.pgen.1004475 (PMC4091782; doi:10.1371/journal.pgen.1004475)
Supplement: Table S9 — Clinical characteristics of sequencing cohort. (XLSX) [file pgen.1004475.s019.xlsx]

## Sheet: S Table 9  
Sample	Pathological Diagnosis	Age (Dx)	Sex	Disease status	Location of tumor sequenced	Prior cytotoxic therapy relative to sampling?	Fusion by clinical testing	STAG2 alteration	Fusion Gene by Sequencing
EWS101	extra osseous Ewing sarcoma/PNET	15	M	Primary	larynx	no	not reported		EWSR1-FLI1 type I
EWS102	Ewing sarcoma	15	M	Primary	R Femur	no	not reported		FUS-NFATc2
EWS103	Ewing sarcoma	12	F	Primary	L thigh	no	yes (RT-PCR)		EWSR1-ERG (7/6)
EWS104	Ewing sarcoma/PNET	15	F	Primary	L femur	no	yes (karyotype)		EWSR1-FLI1 type I
EWS105	Ewing sarcoma/PNET	4	M	Primary	retroperitoneal	no	yes (RT-PCR)		EWSR1-FLI1 type I
EWS106	Ewing sarcoma	11	F	Primary	R tibia	no	not reported		EWSR1-FLI1 type I
EWS107	Ewing sarcoma	12	F	Primary	L Ilium	no	yes (karyotype)		EWSR1-FLI1 type I
EWS108	path report unavailable	4	M	Primary	?	no	?	expressional loss	EWSR1-FLI1 type I
EWS109	extra osseous Ewing sarcoma/PNET	4	M	Primary	soft tissue back	no	not reported	intronic splice site	EWSR1-FEV
EWS110	PNET	14	M	Primary	soft tissue paraspinal	no	not reported		EWSR1-FLI1 type I
EWS111	Ewing sarcoma	12	M	Primary	L pelvic	no	yes (RT-PCR)	intronic splice site	EWSR1-FLI1 type I
EWS112	Ewing sarcoma/PNET	4	F	Primary	soft tissue L neck	no	not reported	expressional loss	EWSR1-FLI1 type I
EWS113	Ewing sarcoma/PNET	3	F	Recurrent/Metastatic	Brain (metastasis)	?	results indeterminant (karyotype)		EWSR1-FLI1 type II
EWS114	PNET	17	F	Primary	R chest wall	no	not reported	R216X	EWSR1-FLI1 type II
EWS115	PNET	18	F	Primary	R chest wall	no	not reported		EWSR1-FLI1 type I
EWS116	Ewing sarcoma/PNET	8	M	Primary	soft tissue posterior mediastinum	no	not reported		EWSR1-FLI1 type I
EWS117	Ewing sarcoma	6	F	Primary	L fibula	no	not reported		no RNA seq
EWS118	extra osseous Ewing sarcoma/PNET	11	M	Primary	R back soft tissue	no	not reported		none detected
EWS119	Ewing sarcoma/PNET	16	M	Primary	L chest wall	no	not reported		EWSR1-FLI1 type II
EWS120	Ewing sarcoma/PNET	7	F	Primary	R chest wall	no	not reported		EWSR1-FLI1 type II
EWS121	extra osseous Ewing sarcoma/PNET	13	M	Primary	L chest wall	no	not reported		EWSR1-FLI1 (7/8)
EWS122	Ewing sarcoma	10	M	Primary	R Femur	no	not seen (FISH)		EWSR1-FLI1 type I
EWS123	Ewing sarcoma	13	M	Primary	R thigh	no	not reported		EWSR1-FLI1 type II
EWS124	Ewing sarcoma/PNET	1	F	Primary	L shoulder	no	yes (karyotype)	R1012fs	no RNA seq
EWS125	extra osseous Ewing sarcoma/PNET	11	F	Primary	soft tissue R shoulder	no	not reported		EWSR1-FLI1 type II
EWS126	Ewing sarcoma/PNET	6	M	Primary	R fibula	no	not reported		EWSR1-FLI1 type II
EWS127	Ewing sarcoma/PNET	14	F	Primary	R posterior chest wall	no	not reported		EWSR1-FEV
EWS128	Ewing sarcoma	12	M	Primary	L fibula	no	not reported		no RNA seq
EWS129	Ewing sarcoma/PNET	24	F	Primary	L chest wall	no	not reported		EWSR1-FLI1 (10/5)
EWS130	PNET	15	M	Primary	R kidney	no	not reported		none detected
EWS131	Ewing sarcoma/PNET	14	F	Recurrent/Metastatic	Brain (metastasis)	?	yes (FISH)		no RNA seq
EWS132	Ewing sarcoma/PNET	14	F	Primary	L 8th rib	no	yes (karyotype)		EWSR1-ERG (10/6)
EWS133	Ewing sarcoma/PNET	16	F	Primary	L thigh	no	yes (FISH)	Q593X	EWSR1-FLI1 (8/6)
EWS134	Ewing sarcoma	8	F	Primary	L chest wall	no	yes (RT-PCR)	3'UTR	no RNA seq
EWS135	Ewing sarcoma	10	M	Recurrent/Metastatic	R lung middle lobe (metastasis)	?	not reported		EWSR1-FLI1 type III
EWS136	Ewing sarcoma/PNET	1	M	Primary	R occiput	no	not reported		EWSR1-FLI1 type I
EWS137	Ewing sarcoma/PNET	2	M	Primary	Lumbar spine	no	not reported	R259X	EWSR1-FLI1 (10/5)
EWS138	Ewing sarcoma/PNET	7	M	Primary	L anterior chest wall	no	not reported		EWSR1-FLI1 (10/5)
EWS139	Ewing sarcoma/PNET	13	M	Primary	soft tissue R shoulder	no	not reported		EWSR1-FLI1 type I
EWS140	extra osseous Ewing sarcoma/PNET	11	F	Primary	soft tissue L thigh	no	not reported		none detected
EWS2001	path report unavailable	13	M	Primary	retroperitoneal	no	?		EWSR1-FLI1 type II
EWS2004	path report unavailable	?	?	?	?	?	?		EWSR1-FLI1 type II
EWS2005	Ewing sarcoma	?	?	Primary	L tibia	no	not reported		EWSR1-FLI1 (10/5)
EWS2006	Ewing sarcoma	?	?	Primary	Presacral pelvic tumor	no	not reported		EWSR1-FLI1 type II
EWS2007	Ewing sarcoma/PNET	?	?	Primary	L posterior chest wall	no	not reported		none detected
EWS2008	Ewing sarcoma	11	F	Primary	L Ilium	no	not reported		EWSR1-FLI1 type I
EWS2009	Ewing sarcoma/PNET	?	?	Primary	R fibula	no	not reported		EWSR1-FLI1 type I
EWS2012	path report unavailable	?	?	?	?	?	?		EWSR1-FLI1 type I
EWS2013	path report unavailable	?	?	?	?	?	?		EWSR1-FLI1 type II
EWS2014	path report unavailable	?	?	?	?	?	?	R216X	no RNA seq
EWS2015	Ewing sarcoma/PNET	9	M	Primary	L femur	no	not reported		no RNA seq
EWS2016	Ewing sarcoma	11	M	Primary	R femur	no	negative (FISH) positive (RT-PCR)		EWSR1-FLI1 type I
EWS2017	Ewing sarcoma/PNET	14	M	Primary	Lumbosacral spine	no	not reported	W485fs	EWSR1-FLI1 type I
EWS2018	Ewing sarcoma	13	F	Recurrent/Metastatic	R chest wall (primary)	no	negative (FISH) positive (RT-PCR)		no RNA seq
EWS2019	Ewing sarcoma/PNET	16	M	Primary	L femur	no	not reported	R216X	EWSR1-FLI1 (10/5)
EWS2020	Ewing sarcoma	10	M	Recurrent/Metastatic	R inguinal region (primary)	no	yes (karyotype)	Tandem-duplication	EWSR1-FLI1 type I
EWS2021	Ewing sarcoma	10	M	Recurrent/Metastatic	soft tissue pelvic (primary)	no	not reported		no RNA seq
EWS2023	path report unavailable	?	?	?	?	?	?		EWSR1-FLI1 type I
NCI0021	Ewing sarcoma	7 months	M	Recurrent/Metastatic	Pulmonary Nodule (metastasis)	yes	not detected (FISH)		ETV6-NTRK3
NCI0039	Ewing sarcoma	14	M	Recurrent/Metastatic	Pulmonary Nodule (metastasis)	yes	yes (RT-PCR)		EWSR1-FLI1 type I
NCI0041	Ewing sarcoma/PNET	24	F	Recurrent/Metastatic	L chest wall (metastasis)	yes	yes (RT-PCR)		EWSR1-FLI1 type I
NCI0047	Ewing sarcoma/PNET	12	M	Recurrent/Metastatic	Subcarinal mass (metastasis)	yes	yes (RT-PCR)	E984X	EWSR1-FLI1 (7/8)
NCI0050	Ewing sarcoma	18	F	Recurrent/Metastatic	Spinal Cord Lesion (metastasis)	yes	yes (FISH)		EWSR1-FLI1 type I
NCI0071	Ewing sarcoma/PNET	17	M	Recurrent/Metastatic	Diaphagmatic mass (metastasis)	yes	yes (RT-PCR)		EWSR1-FLI1 type I
NCI0074	Ewing sarcoma/PNET	15	F	Recurrent/Metastatic	Spinal Tumor (primary)	no	yes (RT-PCR)	intronic splice site	EWSR1-FLI1 type I
NCI0097	Ewing sarcoma/PNET	21	M	Recurrent/Metastatic	L arm tumor (metastasis)	yes	not reported		EWSR1-FLI1 type III
NCI0115	Ewing sarcoma/PNET	8	F	Recurrent/Metastatic	Lung Nodule (metastasis)	yes	yes (RT-PCR)		EWSR1-FLI1 type I
NCI0135	Ewing sarcoma/PNET	16	M	Recurrent/Metastatic	Spinal Tumor (metastasis)	yes	not reported		EWSR1-ERG (10/8)
NCI0150	path report unavailable	28*	F	Recurrent/Metastatic	Adrenal (metastasis)	yes	?	R216X	EWSR1-FLI1 (10/5)
NCI0165	Ewing sarcoma/PNET	13	M	Recurrent/Metastatic	Cranial (primary)	no	not detected (FISH)		CIC-FOXO4
NCI0167	Ewing sarcoma	16	F	Recurrent/Metastatic	L lung nodule (metastasis)	yes	yes (RT-PCR)		EWSR1-FLI1 type II
NCI0198	Ewing sarcoma/PNET	18	F	Recurrent/Metastatic	L diaphragm nodule (metastasis)	yes	yes (FISH)	expressional loss	EWSR1-FLI1 type I
*age at recurrence, unknown age of original primary
