# Supplementary material for: The Genomic Landscape of the Ewing Sarcoma Family of Tumors Reveals Recurrent STAG2 Mutation
Source: PLoS Genet. 2014 Jul 10;10(7):e1004475. doi: 10.1371/journal.pgen.1004475 (PMC4091782; doi:10.1371/journal.pgen.1004475)
Supplement: Table S10 — STR profiles of cell lines in analysis. (XLSX) [file pgen.1004475.s020.xlsx]

## Sheet: S Table 10 
Cell Line	AMEL_1	AMEL_2	CSF1PO_1	CSF1PO_2	D13S317_1	D13S317_2	D16S539_1	D16S539_2	D18S51_1	D18S51_2	D19S433_1	D19S433_2	D21S11_1	D21S11_2	D2S1338_1	D2S1338_2	D3S1358_1	D3S1358_2	D5S818_1	D5S818_2	D7S820_1	D7S820_2	D8S1179_1	D8S1179_2	FGA_1	FGA_2	TH01_1	TH01_2	TPOX_1	TPOX_2	vWA_1	vWA_2
6647	X	X	11	13	8	8	10	12	13	19	14	14.2	29	30	17	25	15	17	11	13	8	10	10	13	22	24	9	9.3	8	9	14	18
A673	X	X	11	12	8	13	11	11	13	16	13	14	29	30.2	16	21	14	14	11	12	10	12	11	13	19	20	9.3	9.3	8	8	15	18
AGPN	X	X	11	12	9	12	13	13	17	18	13	14	29	29	17	20	17	18	11	11	8	10	13	14	22	24	6	9	8	11	18	18
CHLA-218	X	X	11	12	8	11	12	12	11	13	13	16	29	31	23	23	16	16	11	12	10	10	8	13	21	24	7	7	8	11	17	18
CHLA-25	X	X	10	10	10	12	11	12	14	17	14	14	29	32.2	19	22	17	18	10	10	8	10	13	15	24	25	7	7	8	8	15	17
CHLA-258	X	X	10	11	9	11	10	10	12	17	14	14	31.2	31.2	17	23	15	15	7	11	11	12	14	15	19	25	7	9.3	8	11	16	18
CHLA-32	X	X	11	11	12	12	12	12	19	19	13	15	28	31	24	24	16	16	11	11	8	9	13	15	24	24	6	9.3	8	10	16	17
CHLA-352	X	Y	11	11	8	11	9	9	12	12	14	14	29	30	24	24	17	17	13	13	8	9	13	14	19	19	7	7	11	11	18	18
CHLA-9	X	X	12	12	11	12	11	11	12	14	12	13	28	29	19	20	15	16	12	12	9	10	10	13	23	24	7	9.3	8	11	16	17
CHP100L	X	X	12	13	11	13	10	10	12	17	13	13	29	29	18	21	16	16	11	12	9	10	12	15	0	0	6	9.3	8	9	17	19
ES-1	X	X	10	10	9	11	11	11	19	19	15	15.2	29	30	23	25	14	16	11	11	9	12	13	13	21	23	9.3	10	10	10	16	19
ES-2	X	X	12	12	13	14	13	13	13	19	14	14	29	30.2	18	20	16	16	11	11	10	10	0	0	24	24	6	9	8	8	0	0
ES-4	X	Y	11	11	11	12	9	9	16	18	12	15	29	29	17	20	16	17	11	12	11	12	13	14	20	25	6	7	8	10	16	17
ES-6	X	Y	12	12	11	13	12	12	15	15	12	15	29	29	22	25	0	0	11	13	11	12	11	14	18	22	7	7	8	9	15	15
ES-7	X	X	12	14	8	11	11	12	15	16	13	14	27	27	16	24	14	14	11	11	10	10	0	0	20	20	7	7	8	11	0	0
ES-8	X	Y	10	13	13	13	11	11	15	17	13	14	29	33.2	18	18	16	16	12	13	7	12	12	14	18	23	6	9.3	8	9	16	17
EW-2	X	Y	11	11	13	14	12	12	11	12	13	14	31.2	32.2	17	23	17	17	15	15	11	12	13	13	22	26	6	9.3	8	11	19	19
EW-8	X	Y	11	11	10	10	13	13	15	15	13	15.2	29	30	16	19	11	18	11	11	8	12	14	16	22	23	9.3	9.3	8	8	17	17
RD-ES	X	Y	11	11	11	12	9	11	14	18	13	14	28	28	19	20	15	15	11	11	10	10	13	13	21	25	7	7	9	11	17	17
SK-ES-1	X	Y	11	11	8	9	11	11	13	15	13	14	30	30	17	17	16	18	12	12	10	11	11	13	20	21	6	9.3	8	8	14	17
SK-NEP-1	X	X	10	10	11	11	11	11	15	17	12	14	29	31	19	20	14	15	13	13	8	10	12	12	24	24	8	9.3	8	11	15	19
SK-N-MC	X	X	10	10	11	11	12	12	13	14	13	15.2	30	31.2	17	21	15	16	11	11	8	8	10	10	21	25	9.3	9.3	9	11	17	18
SK-PNET-Li	X	Y	10	10	9	11	12	12	16	20	14	16	33.2	33.2	17	21	15	15	12	12	10	12	12	14	21	22	6	8	8	12	14	18
TC-106	X	X	11	13	10	11	13	13	17	18	12	12	29	31.2	24	26	16	17	12	13	9	10	12	13	21	22	9.3	9.3	8	10	16	18
TC-138	X	Y	12	12	8	10	10	10	13	14	13	14	29	29	17	23	16	18	12	12	9	11	10	10	22	22	7	9	11	11	19	19
TC-205	X	X	10	10	8	10	13	13	15	15	14	17.2	28	30	17	25	17	17	12	12	10	12	12	13	21	23	8	9	8	11	15	16
TC-215	X	Y	11	12	12	12	12	12	14	16	14	14	28	34.2	16	26	14	17	12	13	8	10	12	16	19	22	6	9.3	8	9	16	18
TC-240	X	Y	10	11	12	12	11	12	13	14	14	15	29	30	20	24	18	18	11	13	9	12	13	14	23	23	8	9.3	8	11	17	17
TC-244	X	Y	11	11	11	11	9	10	12	14	15	15	29	30	23	25	16	17	11	12	9	11	14	16	21	27	8	9	11	11	18	19
TC-248	X	X	10	11	11	11	9	12	16	17	14	15	29	30	17	17	15	15	12	13	8	10	10	14	19	20.2	7	8	11	11	17	18
TC-249	X	Y	10	11	11	11	12	13	14	20	15.2	16	29	31	19	24	16	16	12	12	10	12	9	13	20	26	8	9	8	8	16	18
TC-253	X	X	11	13	8	10	12	12	13	18	13	13	29	29	17	20	16	17	11	12	11	11	13	14	24	24	7	8	8	10	18	19
TC-32	X	X	11	13	10	12	13	14	11	19	12	14	27	28	17	19	15	16	12	13	8	11	12	12	23	24	6	9.3	9	11	15	18
TC-4C	X	Y	11	11	13	13	9	11	12	17	14	16.2	29	29	19	26	16	16	10	10	11	11	12	12	20	22	9.3	9.3	8	8	15	18
TC-71	X	Y	10	10	11	12	11	14	12	15	14	14	29	30	20	24	15	17	10	10	10	10	10	12	24	26	9.3	9.3	8	9	17	17
TTC-547	X	X	10	12	11	13	12	12	13	19	12	13	31	33.2	18	24	16	17	12	12	11	11	11	13	21	24	9.3	9.3	8	11	14	17
