# Supplementary material for: The Genomic Landscape of the Ewing Sarcoma Family of Tumors Reveals Recurrent STAG2 Mutation
Source: PLoS Genet. 2014 Jul 10;10(7):e1004475. doi: 10.1371/journal.pgen.1004475 (PMC4091782; doi:10.1371/journal.pgen.1004475)
Supplement: Table S11 — Primers used for targeted sequencing approach. (XLSX) [file pgen.1004475.s021.xlsx]

## Sheet: S Table 11
Ion_AmpliSeq_Fwd_Primer*	Ion_AmpliSeq_Rev_Primer*	LineItem_Type	Gene_Symbol	Chr	Amplicon_Start	Insert_Start	Insert_Stop	Amplicon_Stop
TGGACATGGAAATCTCGGGAA	CATGACTACTGGTCTCCCAATTCA	GENE	ADAMTS20	chr12	43747906	43747927	43748021	43748045
CTTCCCCCTTCTAAATGTTCATATGACT	GCTATTTGCATACAGATACCAGCTTGT	GENE	ADAMTS20	chr12	43747994	43748022	43748137	43748164
ATAGCTCAGAAGTATTTCAAACAGGCT	ATTAATTTGTCAGGAACTGGGATGAAGA	GENE	ADAMTS20	chr12	43750239	43750266	43750351	43750379
GCCACTTTGCTGTGCTGGATA	CCCTTGCAATTGAGAAGACTTATTTGT	GENE	ADAMTS20	chr12	43750331	43750352	43750445	43750472
AAGCGCATATGTGAAGTTTTGCAT	CTGGAGATTGCTACAGTGCTTTC	GENE	ADAMTS20	chr12	43762962	43762986	43763104	43763127
ACAAATATGAAATACCTGTGGGCATCT	TGCATTATTGTCTCCATGCTAAAGAGT	GENE	ADAMTS20	chr12	43763078	43763105	43763203	43763230
CCCTGGCTACAACATATACCAACATATT	ACTGTGAATGTGACAATGGACACT	GENE	ADAMTS20	chr12	43769094	43769122	43769244	43769268
CTGAAAACAGTGTATCCAGCAGCTA	GGCCTCGTAACTGCATCTAATACTAAAA	GENE	ADAMTS20	chr12	43769220	43769245	43769334	43769362
AAGTATCACTCTGAGGGCTAGAAGTT	GATTTATTGTGCAGACATGTACTTGGAG	GENE	ADAMTS20	chr12	43769778	43769804	43769924	43769952
TTCTCCAAGTACATGTCTGCACAA	AAAACCACATTAGAAAGGATGGTGACT	GENE	ADAMTS20	chr12	43769923	43769947	43770070	43770097
AGTCACCATCCTTTCTAATGTGGTTTTT	CAAAGTGTCAGATATTCAGAGTGTAGCA	GENE	ADAMTS20	chr12	43770071	43770099	43770206	43770234
CACTTTGTTTTGTGGAGTGTGAAACT	GTTTGTCCAGTGACTTATGTTTAAACCA	GENE	ADAMTS20	chr12	43770228	43770254	43770367	43770395
CATAACATTTCTTTTGAGCACCTGGTTT	TCTTTTCACAGTGCTCAGTGACTT	GENE	ADAMTS20	chr12	43770336	43770364	43770443	43770467
ACTTGTCTCTTCATTATCCCAATTCCAC	TCCAGAAATACCTGGTCTAAGAAAAGGA	GENE	ADAMTS20	chr12	43770416	43770444	43770521	43770549
TCCCACACCTAGAAAGTCTTATTCAGA	CCATCGACTTCGGCCTATAGTTT	GENE	ADAMTS20	chr12	43771112	43771139	43771262	43771285
GCACCACAGGGCATTCTTGAT	CCCTGGCTAAAGTTAATGACATTTTCTT	GENE	ADAMTS20	chr12	43771242	43771263	43771388	43771416
TTTATACCCAGTTTCAGCTGTGTCAA	CCTCCTTGCAATTACATTGTGGTAAC	GENE	ADAMTS20	chr12	43777274	43777300	43777376	43777402
ACCTTACCTGTGATGAGTCTGCT	GAGAGAAAAGATTCACATCAACGAATGG	GENE	ADAMTS20	chr12	43777354	43777377	43777488	43777516
TGTCTGATTTGGTTATCTGTGCACT	GGCTGAATGTGAGTATCGACATGTAAAT	GENE	ADAMTS20	chr12	43777464	43777489	43777586	43777614
CACATGATGTTGAACACTAGAAATGCAA	CACCCGACCTTGTTCTCAGA	GENE	ADAMTS20	chr12	43777516	43777544	43777665	43777685
ACACAGTCCTGACTCCAACATC	GCTAATTGTTCAAATCAACTGGACTCCT	GENE	ADAMTS20	chr12	43777641	43777663	43777786	43777814
ATTTTAGAGAAGCAAAACATTCAAGGTTATGAA	TCATGGAAAGCCAATAGCTGGAAT	GENE	ADAMTS20	chr12	43792767	43792800	43792871	43792895
ATCATATACCTCATTCCAGCTATTGGC	AAGTGTTTTGCATTGACCAATTCCA	GENE	ADAMTS20	chr12	43792860	43792887	43792974	43792999
TGTGAGTTGGAGGTTTCTGTACTTG	TCTTTTCTAGTGCTCAGCTTCTTGTG	GENE	ADAMTS20	chr12	43792922	43792947	43793020	43793046
GCAAAACACTTCACGGTACTTTCTAC	GGAATTATGTGTGGATTGTTACATTTTGTACT	GENE	ADAMTS20	chr12	43792989	43793015	43793102	43793134
AAGAAAAACAATGAACTCTCCCTCACT	CAGTGTCATATGCATGCTTGCC	GENE	ADAMTS20	chr12	43819238	43819265	43819354	43819376
GTTCCTGATGCCATGACACATC	GTAATATGTCAATTTCCCAATGGCCAAA	GENE	ADAMTS20	chr12	43819328	43819350	43819426	43819454
GTGGCTTGTTTACAATTTCACAGTTG	AAACCACAGTTTTGAATTTTCCTATTCTTGTT	GENE	ADAMTS20	chr12	43819388	43819414	43819498	43819530
AGTGAAATCAGATTATTGAACAGTATAAGATGC	GTGGTCCAGGGCCTTGT	GENE	ADAMTS20	chr12	43821016	43821049	43821140	43821157
TTACTTCTCCCCAATTTCCGTAGTTC	TGTGGTCTGCCAGGATGAAAAT	GENE	ADAMTS20	chr12	43821107	43821133	43821212	43821234
TCGCAGTAACTAGCACTTTGTCC	GGAATCCGCAGTTTGTGCATATTTT	GENE	ADAMTS20	chr12	43821190	43821213	43821290	43821315
AACTCAATAAAGATGGCTTACTGATCCC	GCACACAGCCACTTTCCTAGTT	GENE	ADAMTS20	chr12	43822023	43822051	43822171	43822193
AGATAATAGCTTGGCTGCACAGG	ATCAGCCAATTGATGAGAATTACTGTGA	GENE	ADAMTS20	chr12	43822147	43822170	43822248	43822276
TTCCATCAAAGGGCGAACTTCA	GGCTAAATTTTTGATCAGTGTTCAGCTT	GENE	ADAMTS20	chr12	43822224	43822246	43822324	43822352
GAGTTGTTTTTCCATGGCCACA	GGGATTGGTCACCCGTAAGT	GENE	ADAMTS20	chr12	43822301	43822323	43822431	43822451
CCACAGGAAGCTGAACACTGAT	TTTTACCCCTTGTGGAGAGTGG	GENE	ADAMTS20	chr12	43822318	43822340	43822458	43822480
GAATACTTACGGGTGACCAATCCC	AGAGGTACTCAAGCCCGCTAT	GENE	ADAMTS20	chr12	43822428	43822452	43822563	43822584
TCAAGAGCATCACGACAGCTTAC	GTGAGTAACAGCTATGTAAAAGGGACAT	GENE	ADAMTS20	chr12	43822541	43822564	43822653	43822681
GTGAAATCTCTAGCAACCATTTTGTTGA	ACCGCTTTATTACCAACTGTTCTCATAA	GENE	ADAMTS20	chr12	43823338	43823366	43823457	43823485
CAAGAACCATGTCGCCATTGTG	ACGAGAACCATTTTTCTTCTGAACAGA	GENE	ADAMTS20	chr12	43823427	43823449	43823526	43823553
AGTTGGTAATAAAGCGGTCTCAAGTTTA	GGAACGGTTCTTGAGACATACAGA	GENE	ADAMTS20	chr12	43823468	43823496	43823602	43823626
TCTCTCTCACACATACACGTGTTTA	ACACAGAATGCCATGAAGCTAGTC	GENE	ADAMTS20	chr12	43824022	43824047	43824171	43824195
TGATTCTTTTTACCTGTCTGTCACTGG	TCTTCTTTCAGTGCACAACCACAT	GENE	ADAMTS20	chr12	43824142	43824169	43824261	43824285
AAACCAAGCCAAATTCCATTGCAT	TGAATCTCTGAGTCCATGTGAACTTC	GENE	ADAMTS20	chr12	43825024	43825048	43825172	43825198
CTACTTGCCAGGAAGCACATGTAT	GTTACATGTGGTAAAGGAACAAAGCAG	GENE	ADAMTS20	chr12	43825149	43825173	43825266	43825293
ACATTCAGCTGACACCATACCTG	ATTGCATCAGTTTAAGGCATTTGTGT	GENE	ADAMTS20	chr12	43825241	43825264	43825343	43825369
AAAGTCTTAGATTACAAAGCTTTACTAACACAA	AGTGACGAGAGAGAATTGCAATGAAT	GENE	ADAMTS20	chr12	43826037	43826070	43826144	43826170
GTTTAATGTACCTCGCTCCATTCACTA	GTATGAATAACTTTGGCCATCGTCTTG	GENE	ADAMTS20	chr12	43826096	43826123	43826198	43826225
CCCAACTGGGACAGGAAAATTCATT	CAGTGTTCCAGGAGTTGTGGAG	GENE	ADAMTS20	chr12	43826127	43826152	43826252	43826274
ACCTTTCCCCTCCTCCACAA	AAGTTGCCCCTTTCTTTCTAATTACGTAT	GENE	ADAMTS20	chr12	43826241	43826261	43826348	43826377
ACCTGAGACCATTCTGAATAATGCC	TCCATTCATGAAGGACAGACTGTTC	GENE	ADAMTS20	chr12	43826402	43826427	43826507	43826532
CACCACAGTAGTGGTCATCAACT	CAAGGTGGCATGTTATTGGCAAA	GENE	ADAMTS20	chr12	43826484	43826507	43826595	43826618
ACCACATTGGGATGAACATTCACT	TGGTGGTTTGTCTATCAACTTTTAGGATT	GENE	ADAMTS20	chr12	43826572	43826596	43826699	43826728
TTCATGGCATGGCAGATGATGA	TGCCACTTCCATCATTTGTTACTCAA	GENE	ADAMTS20	chr12	43827926	43827948	43828073	43828099
CCTTAGTTCACAGTCTGTATTGCAACT	TCATTTGACTTTGGCCAAGGTCT	GENE	ADAMTS20	chr12	43828047	43828074	43828170	43828193
TGTATGCAAGTTATGTTTCTTCGCTGA	CTGGCTCCTTTAAGCTATTAGCAGAATT	GENE	ADAMTS20	chr12	43828144	43828171	43828242	43828270
GCCAGAATGCACAGTCAGTCTT	GTGTGGGTAATTTATACAACCCTGATGT	GENE	ADAMTS20	chr12	43833377	43833399	43833519	43833547
ACTCCTCTCTTCCAAAGGGATATTGA	AAACTACTGGTTAAGTGCTTAACATTATCAAAT	GENE	ADAMTS20	chr12	43833483	43833509	43833618	43833651
ATATTTGATAATGTTAAGCACTTAACCAGTAGT	GAATACAGTGGATCAAATAACGCAGTTG	GENE	ADAMTS20	chr12	43833617	43833650	43833746	43833774
ACTGATGACTGAGAATTTACCTGCAAAA	AATCAATGTGCAAGGAACAAGAACTG	GENE	ADAMTS20	chr12	43833680	43833708	43833779	43833805
ACTGCGTTATTTGATCCACTGTATTCAA	TCTTTTACAGCATTATCTGACGCTGAA	GENE	ADAMTS20	chr12	43833749	43833777	43833855	43833882
CCACATACTGGCTGTTGTTTACGA	GCCATCTGCTTTTTGTGAAATTTAACAT	GENE	ADAMTS20	chr12	43837559	43837583	43837705	43837733
CTGTTACACCTTCTTTACAGACTCCAT	GGACAACTCTTCATGCAAGACAATAAC	GENE	ADAMTS20	chr12	43840324	43840351	43840423	43840450
CCATAATGAGAACTGTTGAAGACACCT	TGTCTTGAAGGCAGCTGGTT	GENE	ADAMTS20	chr12	43840397	43840424	43840505	43840525
CAAAGGTTGCTTTGTTGGAATGCATA	GGAACTGAAACTCATGACATCTGTGT	GENE	ADAMTS20	chr12	43845945	43845971	43846092	43846118
GTTTACTTACCATACACTGGCCTTGA	GCACAAAGGATCGTTGTAAACTCTATTG	GENE	ADAMTS20	chr12	43846067	43846093	43846182	43846210
AGAAATAATTGGTTCCAGCAACCTGA	TGGCAGTAAGTAAATTATGCTGGTTCTT	GENE	ADAMTS20	chr12	43846157	43846183	43846293	43846321
CCAGCAACCTGACAATAGAGTTTACA	GTGAGGTGGCTTCCAAGATACAG	GENE	ADAMTS20	chr12	43846171	43846197	43846321	43846344
AGAACCAGCATAATTTACTTACTGCCA	GATTCATGTCCAAAAGGCACACAA	GENE	ADAMTS20	chr12	43846295	43846322	43846413	43846437
AGCACTGCTTCTCTCGAAAGTC	GCACAAATAATGTTGTACTGATGTGCTT	GENE	ADAMTS20	chr12	43846392	43846414	43846521	43846549
CGGACTGACCTCCAGTTTTAGAA	CATGGGAACCTTACAGTTCTTGTTCA	GENE	ADAMTS20	chr12	43847614	43847637	43847762	43847788
GATTCCGCCTCCACATGTTCT	GAGACACACATCATTTCTTTTTGTGCTT	GENE	ADAMTS20	chr12	43847742	43847763	43847868	43847896
TCTTCATACAAGACTCACCCTTCAAGA	GCTTGCCTGCCTTTTGTTACT	GENE	ADAMTS20	chr12	43856663	43856690	43856808	43856829
TGGCAGTTTTCGAACAAAATAAAGGAATT	CTTCAGAACTTCCTGGATCACGATATG	GENE	ADAMTS20	chr12	43858353	43858382	43858452	43858479
CCAAACGCAAGCTCACACTG	AATCATACTGGAATGCATCCATGTGTA	GENE	ADAMTS20	chr12	43858422	43858442	43858568	43858595
AAAAAGCTAAACAGAAATTGAACCACCTT	CTGCTTTAAGTTTTCACATGAGTCCTT	GENE	ADAMTS20	chr12	43860360	43860389	43860500	43860527
GCTCCAAGGACTCATGTGAAAACTTAA	AGGATCTATTACTAATATCGTAAGCATCTTTTG	GENE	ADAMTS20	chr12	43860496	43860523	43860631	43860664
GCAGCTTTGTAAAGGATCACATATGGTA	AAGTAATAACATCAATGGTTAAATGCTTCAAA	GENE	ADAMTS20	chr12	43862465	43862493	43862574	43862606
AGTCATGCAGGAGGGAAGAGTA	GCAACAAACTCAGAATGACCTTGAT	GENE	ADAMTS20	chr12	43886249	43886271	43886351	43886376
ATGGTGGGAAGGGTGAACATC	GCTGATAAACTTGGAAGGAAAAGAGGAC	GENE	ADAMTS20	chr12	43886331	43886352	43886474	43886502
AGAGTTCCATAATCTCTACGTATTGTCACT	AGGTTGCAACAATCTACAAAGATCCA	GENE	ADAMTS20	chr12	43886896	43886926	43887032	43887058
CCTAGATACAAAATTACATCTAAAGAGTTTGGA	TGGTTTCTGCTCATGGATCGAAT	GENE	ADAMTS20	chr12	43895841	43895874	43895987	43896010
GCAAATTCGATCCATGAGCAGAAAC	TGAAAGAAAGAGTTTTAGGACACACATCA	GENE	ADAMTS20	chr12	43895984	43896009	43896110	43896139
GCATCAGCTGTAACCATAATTTCAATGT	CAGTTTACCCTTTCATACCTACAGCA	GENE	ADAMTS20	chr12	43896016	43896044	43896163	43896189
GAGTTCTATTTCACAGTTTACCTGACACA	GAAGGCAGATGGGAATGAATATGAAGAT	GENE	ADAMTS20	chr12	43925818	43925847	43925920	43925948
TGTATATAAGATGTGGCTTGTTGTGACC	TTTTCTTCTTGGCGACTGTTAGGAA	GENE	ADAMTS20	chr12	43925893	43925921	43926027	43926052
TCATCAGCCACCAACTCGAAA	CAGGTCAACTCACAGGAGGATTAC	GENE	ADAMTS20	chr12	43944616	43944637	43944741	43944765
CATAAGCTGACGACGGCCTT	CCGCCGATGCATCCTTTCT	GENE	ADAMTS20	chr12	43944722	43944742	43944865	43944884
CCAAGTGCACCTCGGTGTA	AGAAGTGTTCCCTCAGAGCCA	GENE	ADAMTS20	chr12	43944837	43944856	43944988	43945009
CGTTTCTGCCGGCTGAAGT	TGGAAGAAGTTTAGAGTTGGACAATGAG	GENE	ADAMTS20	chr12	43944968	43944987	43945114	43945142
CCCCACTTAGCCGCTGAA	AACCATGTGGGTGGCCAA	GENE	ADAMTS20	chr12	43945595	43945613	43945710	43945728
TGGTAGAGCAGCCCAGTCA	CTGTTCCCTAGGCTGCTGAG	GENE	ADAMTS20	chr12	43945687	43945706	43945836	43945856
TGACTCACCAGCTCCCCTTTAA	GACCCACAGTAGAATAAAAGCAAAACC	GENE	C4orf26	chr4	76481230	76481252	76481364	76481391
ACTTTGAATTACAGCACTGTCCACT	CCTGTGCCCACCTCTGT	GENE	C4orf26	chr4	76481737	76481762	76481858	76481875
CCACTCTTCTGCTTCTGTTACCA	CCTTGTGACCGGACTCCTC	GENE	C4orf26	chr4	76489266	76489289	76489417	76489436
GATCTTTACACTCACCCCTCCAC	GGAAAACGGTGGTTACACCTTGA	GENE	C4orf26	chr4	76489388	76489411	76489532	76489555
CCAAACAGACCTTTCGTCCCT	TTGCTTCAGTATGTTTGGGTTTCTCT	GENE	C4orf26	chr4	76489512	76489533	76489655	76489681
TTGGCCAAAATTGAAGGTTTAGGA	AGTTCGGCGAGTAGACCAGT	GENE	C8orf84	chr8	73979484	73979508	73979613	73979633
ACTGTGAACAGCTGGACAAGAAC	CCTTTCTTCGGTATGCTTTTAGTGTAAC	GENE	C8orf84	chr8	73979591	73979614	73979718	73979746
TGGACATGGAGAGGACAGATTTCT	GGATACACGGTGTGTGTGGA	GENE	C8orf84	chr8	73981970	73981994	73982105	73982125
GTTCATAGCTGGAGGCTGACAA	GCTCATTACAGCAAGTGTCATTGTTACT	GENE	C8orf84	chr8	73982084	73982106	73982229	73982257
GAGTCCATATTTTAGCCAAAGTCAAAGA	CACACTGGTCTACACACACAGA	GENE	C8orf84	chr8	73983882	73983910	73984023	73984045
AAAAACACGAAATTACCCAGCATCC	TTGGCTCCCTGAATTCAACAGAA	GENE	C8orf84	chr8	73983999	73984024	73984120	73984143
TGAAGTGGTCAAAAAGTCATCACAGA	GTGCAGCAGGAGCCTCA	GENE	C8orf84	chr8	73993195	73993221	73993345	73993362
CAGCCAGCTCTCTCTTCCAG	TGAGCGTCCTATTGTGCTGTT	GENE	C8orf84	chr8	73993301	73993321	73993454	73993475
CCCGTTGGTTGCAGGCTAA	GCTGGAGGCTGGACAGG	GENE	C8orf84	chr8	74005036	74005055	74005167	74005184
GCAGAAACACGTCCCGTAGA	GGAGCCCTGGCCATGAG	GENE	C8orf84	chr8	74005147	74005167	74005297	74005314
CAGTTGTGGCCCTGTAGGAC	AGGTTTCTAACGCCTGTTTTCTTTCT	GENE	CDKN2A	chr9	21968152	21968172	21968252	21968278
CCAGCCAGCTTGCGATAAC	GAGCACATGAATAAATGAGCATCCATT	GENE	CDKN2A	chr9	21968655	21968674	21968779	21968806
CTGGAAAATGAATGCTCTGAGCTT	CTGAGGAGCTGGGCCATC	GENE	CDKN2A	chr9	21970834	21970858	21970987	21971005
GCAGGTACCGTGCGACAT	GACCCCGCCACTCTCAC	GENE	CDKN2A	chr9	21970967	21970985	21971121	21971138
ACCAGCGTGTCCAGGAAG	CCTGGCTCTGACCATTCTGT	GENE	CDKN2A	chr9	21971074	21971092	21971219	21971239
CCCCTTCAGATCTTCTCAGCA	GCTTCGATTCTCCGGAAAAAGG	GENE	CDKN2A	chr9	21974427	21974448	21974570	21974592
CCTTCTGAAAACTCCCCAGGAA	CACCGAATAGTTACGGTCGGA	GENE	CDKN2A	chr9	21974543	21974565	21974687	21974708
CCGCTGCAGACCCTCTAC	GGAGCAGCATGGAGCCTT	GENE	CDKN2A	chr9	21974655	21974673	21974792	21974810
CGGACTTTTCGAGGGCCTT	GCCGCGAGTGAGGGTTT	GENE	CDKN2A	chr9	21994113	21994132	21994263	21994280
GCGGGATGTGAACCACGA	GCTCACCTCTGGTGCCAAA	GENE	CDKN2A	chr9	21994246	21994264	21994376	21994395
GCTGCTGCCACTGCTCT	TGGGTCCCTGGGTTCTCT	GENE	CILP2	chr19	19649167	19649184	19649305	19649323
CGGTCCCCATCAGTAGCA	GACTCCGAGGCAGGCTAA	GENE	CILP2	chr19	19650437	19650455	19650591	19650609
AGTAAGGCCTTTGCACGCAT	CGCTGGCCCGTAGTAGAAG	GENE	CILP2	chr19	19650940	19650960	19651091	19651110
GAGAGCCTGGCTGCCAT	CGGTTGCTCGCGGTTGA	GENE	CILP2	chr19	19651072	19651089	19651219	19651236
GGCGGCCACCTGATCTC	GCACTTCTGCGCCTCCA	GENE	CILP2	chr19	19651865	19651882	19652019	19652036
CCTCTGGAGGCGCAGAA	CTAACTCCACCCTCTCTCCCA	GENE	CILP2	chr19	19652016	19652033	19652124	19652145
TCCTCAGGAGGGAGTGTGAAG	CTAGCAGTGGTTGCCCAGAT	GENE	CILP2	chr19	19653127	19653148	19653244	19653264
GCAGCCTTGACACCTGTGAAT	GCTGTCAGCACAGACACCAG	GENE	CILP2	chr19	19653187	19653208	19653336	19653356
CGATGCTCACGGAACCTTC	GCAAGGGTGCTTACCCAACTT	GENE	CILP2	chr19	19653311	19653330	19653452	19653473
CTGTGGTCACCATCATCCTTGAT	GTGTCACATCTCATTTCTTCCTCTCTT	GENE	CILP2	chr19	19653430	19653453	19653527	19653554
GGTGGGAGAAGCTCTGATCTTT	CACCAGGAGTATTTCTTGGGCAT	GENE	CILP2	chr19	19653634	19653656	19653761	19653784
GTGACTTTCTGCTGCAAAGCC	AATTCATTCCCCGTTAACGCTTTC	GENE	CILP2	chr19	19653729	19653750	19653875	19653899
CCCCTCCCACTGAGTCCTAT	CCTCATTCCATGCCTTGCAGT	GENE	CILP2	chr19	19654014	19654034	19654151	19654172
CAGACCAGGCTGGCATCTAC	CTACAGTCCGGGTTCCGTTT	GENE	CILP2	chr19	19654131	19654151	19654254	19654274
GCCCTGACCTGCATGTTTTCTT	AGAGGCCCACATCCAGGTA	GENE	CILP2	chr19	19654459	19654481	19654578	19654597
CTGTGGTCAGCCAGGTAGTG	GTAGCCAGGGCAGTGAATCT	GENE	CILP2	chr19	19654551	19654571	19654693	19654713
GCGCCGTCTGGAGAGAAG	CAGAATCCTGGCGAAGCGTA	GENE	CILP2	chr19	19654674	19654692	19654816	19654836
CGTGTTGTGGCTGCTGACT	ACAGCGTCCATGAACTCACC	GENE	CILP2	chr19	19654786	19654805	19654938	19654958
GCTGGTGGTGACTTTTGTGGA	CGTGTTGCTCTGGCTGGTAT	GENE	CILP2	chr19	19654911	19654932	19655041	19655061
GAAGAAAGCCCCGGTCATTTTAC	GGGTCCACGAACGTCACC	GENE	CILP2	chr19	19655019	19655042	19655171	19655189
CCGACGGCAAACCCTACTC	GGTCCACGGAGAACATGCC	GENE	CILP2	chr19	19655135	19655154	19655274	19655293
GCTCCACTGCGCACCTA	CTCCCACAAGCCGGTCTC	GENE	CILP2	chr19	19655257	19655274	19655412	19655430
TCAAGCTGTGGTCGCTGAAC	TCAGGCACGTCCAGATTGAAC	GENE	CILP2	chr19	19655390	19655410	19655531	19655552
GGTGGGCAACGTGGAGAT	CCAGATTGACCAGCGTGACC	GENE	CILP2	chr19	19655499	19655517	19655630	19655650
CCTACGCCAACGACAAGTTCA	GTGACCGCGCTGTCAAAG	GENE	CILP2	chr19	19655582	19655603	19655693	19655711
GTCACGCTGGTCAATCTGGA	GTGACCAGGGCGGTGTA	GENE	CILP2	chr19	19655632	19655652	19655766	19655783
CCTACACCGCCCTGGTC	GCTTGAAGGCGGGATCGT	GENE	CILP2	chr19	19655765	19655782	19655902	19655920
GCCCTACCTGGACAGGCT	CGGGTACACAGGCCCATTG	GENE	CILP2	chr19	19655862	19655880	19655975	19655994
CGTAACGGCTTCCGCATCA	CCACGTTGTACTCGTACTTGTCC	GENE	CILP2	chr19	19655920	19655939	19656065	19656088
GGCCAATGGGCCTGTGTA	GGTGTGCCCTCTCGGAAG	GENE	CILP2	chr19	19655973	19655991	19656092	19656110
GGCGGACAAGTACGAGTACAA	GTTGTGGGAGCGGACCATA	GENE	CILP2	chr19	19656063	19656084	19656206	19656225
CCAGGGTCCCCAGGAGTA	GCTGGTCGAACAGCATCCC	GENE	CILP2	chr19	19656189	19656207	19656342	19656361
GCCTGCGTGGAGTTCAAGT	GGTGCCGGGTCAGGTAATC	GENE	CILP2	chr19	19656319	19656338	19656438	19656457
GCCGTCAACGGACTCCTTC	GCTCTGGTCAGTGACAGTGTA	GENE	CILP2	chr19	19656418	19656437	19656537	19656558
ACCCTCTGGGCCACAACTAT	GGCATCAGCCTTCATCTCTCTG	GENE	CILP2	chr19	19656512	19656532	19656620	19656642
GGTTCCTCTGACGGCTTCTC	GCCGCCTCGCTCATCTC	GENE	CILP2	chr19	19656601	19656621	19656747	19656764
GCGACAGCACTTGGTGACAT	GGTCAAAGGAGTCTGGAGGGA	GENE	CILP2	chr19	19656721	19656741	19656852	19656873
GCCCAACGGAGCACTGTATT	ATTTGTAACTATCACACCCACTAGCAG	GENE	FAM81A	chr15	59750773	59750793	59750878	59750905
TCTGGGAAGTTTTGAATCTGGCTT	GCTGCTCCACGAGGCTTAC	GENE	FAM81A	chr15	59752059	59752083	59752189	59752208
GACCATGGCACCATACTCATCT	TGCATTTTCTGCAAACTGTTGACAAT	GENE	FAM81A	chr15	59752168	59752190	59752282	59752308
CACGCCTTTCGGATTAAAGATGAC	GGCCACCTGACTTTCACAAAC	GENE	FAM81A	chr15	59752259	59752283	59752410	59752431
GCTTTTGTGGAAGCACGTGAAT	AGGGTCTTTAAGGCAGAATTAGTTCC	GENE	FAM81A	chr15	59784410	59784432	59784511	59784537
GCCCGGGACAACATTAGCTAT	TTTTTGATGAGCAGAGACCCCAA	GENE	FAM81A	chr15	59784491	59784512	59784603	59784626
TGAGTGGGTTTTGCATTTCAGAGT	TCGTTTTGTGCTCTGCAGAAAG	GENE	FAM81A	chr15	59799319	59799343	59799433	59799455
GATGTGATGCCAGCATAGCTAGA	CGCTTCTAAAAGCTACCTGAAACAG	GENE	FAM81A	chr15	59799411	59799434	59799548	59799573
TCTGAAGTTGCATCTGAAGACGTT	TTGCTTACTTAGTGTCCAAAAGCTGA	GENE	FAM81A	chr15	59801003	59801027	59801150	59801176
GAGACAGTAACCACCAGCTTCAG	TCAATTTGTGCAATAAATAAAAACCAAGAGGA	GENE	FAM81A	chr15	59801132	59801155	59801239	59801271
CAGTTGAGGAACTCAGTAACCAGAT	GGCCCCCACTGAATAACTTTACTAAATT	GENE	FAM81A	chr15	59806499	59806524	59806645	59806673
GCTGATGTGAATGCAATGCAGAT	TGTTCTCTGACCATCAAAAGTCTTCTTT	GENE	FAM81A	chr15	59808777	59808800	59808917	59808945
GGCTTGACAAAATAGAAGAGGGTCA	CGTGAGCTGTTCTGGTTTTGG	GENE	FAM81A	chr15	59808893	59808918	59809044	59809065
ACTGTTGTGAAATTTACCTCTCCTTCAA	GCTGGATTTGCTTCTGTAGCTG	GENE	FAM81A	chr15	59813424	59813452	59813526	59813548
AAGTTCTCGAGGCCAAGATGAAG	CTACAGAGGTATCCGGCTCCTA	GENE	FAM81A	chr15	59813492	59813515	59813622	59813644
AGGTGGTATGCAAAGGAGAAGTG	CCTGAGAGAAAGATAAAACTCGACATGA	GENE	GPR112	chrX	135390833	135390856	135390979	135391007
GCTTTATGGATTGATTCTCATGTCGAGT	CCCAGCAAATCTCCATTGGTAGTATTTT	GENE	GPR112	chrX	135390963	135390991	135391077	135391105
TCTCTTTCCCCTCCCCCAA	ACCTTGAGTTGTCATCCATGAATACC	GENE	GPR112	chrX	135404908	135404927	135405048	135405074
CGATTCACAGCATGCATTGATCT	GGATAGAAAAGGTCTTTCCCAATCTGTA	GENE	GPR112	chrX	135405026	135405049	135405169	135405197
AGGAGACCATCAGCAGCTAATACTA	GATCCGTTACTTCCAGTATCCTTTCTTT	GENE	GPR112	chrX	135405145	135405170	135405280	135405308
AAGGGCAAATTAGAACTCTTCCTGAAT	AAGTAGTACAAGCTGCCAGGAAAG	GENE	GPR112	chrX	135405254	135405281	135405396	135405420
CGAGGTTAAAAGCATGATGCGTAG	TGTCAACAGTTGGGATGATCTTGTT	GENE	GPR112	chrX	135405373	135405397	135405511	135405536
GGAAGAAGACGTCTGGCTTGTC	GCTAGCAGAGAAGTACTGTGTCAAC	GENE	GPR112	chrX	135405490	135405512	135405590	135405615
GTTGTCTCTAATTTCCAAAGCTGAATCC	AATGTGCAGTATTTTGTGGTTTTACTCC	GENE	GPR112	chrX	135426493	135426521	135426633	135426661
GATATGACCACTCCATCCCAAATTACT	GAGGTGGAGATGTTGTATTGGAATATGAT	GENE	GPR112	chrX	135426607	135426634	135426716	135426745
CTCTACACTATTGTCTCAAAGCATACCT	TGGCTGATGAAGTTGATAAAACATCCA	GENE	GPR112	chrX	135426663	135426691	135426808	135426835
AAGACACTGGTAGATGAGACAGCTA	GGCTTCAACCATTTTTGTTGTCTTTG	GENE	GPR112	chrX	135426775	135426800	135426916	135426942
ACGAAATCTCCATCTTCAGAAAGCA	CCGACTGAGATTTAATTGCTGAAGTTGTA	GENE	GPR112	chrX	135426892	135426917	135427022	135427051
CCACATCCAGATTTACCAAGAATTCAGTT	GAGATAGGGAGTGCCCCAGTA	GENE	GPR112	chrX	135426989	135427018	135427136	135427157
CACCTTGTCTCAAACAAAAATCCACAAA	CCAACATGAGTAGATGCAGGTGAA	GENE	GPR112	chrX	135427109	135427137	135427226	135427250
TGTACCTTGGTTTACAGTGGAAAAGAC	GAAATGCTGTCTGGTTTCTAGGAAATAC	GENE	GPR112	chrX	135427200	135427227	135427311	135427339
CACAGCTGCTCCAGTAGATTCT	AGGTGTGGTCTCAATAAGCCTAGT	GENE	GPR112	chrX	135427290	135427312	135427395	135427419
CAGTCCATTCATTGACTCTCCCA	GAGGTCTCTTTCGACATGGAAGTA	GENE	GPR112	chrX	135427373	135427396	135427499	135427523
CCAGAGTGGAAGATGCCATGTC	GTAGATGCAAGTGTGATTTCAGGAGT	GENE	GPR112	chrX	135427478	135427500	135427617	135427643
CTGAAGCTACACGTACAGCCTTA	GGAAGCTGATCTAGTGGACATCAAAG	GENE	GPR112	chrX	135427595	135427618	135427726	135427752
CTACAGCTGATGGACACTTGCTTA	GTTGTGTTCATAGATGCCAGCAG	GENE	GPR112	chrX	135427703	135427727	135427854	135427877
CCATTTGGACTTCTAGGCCAGAC	TTGCCCTCTGGAGATGCTTTC	GENE	GPR112	chrX	135427826	135427849	135427979	135428000
GCAACTACCAATATCACCCCACT	GGTTCCAGAAACTATGGAGAAATTAGCA	GENE	GPR112	chrX	135427957	135427980	135428072	135428100
TGTATCCAAATTGACATCACCATGGTT	CCCTTGGTGTCAAAGGAAGTTCAT	GENE	GPR112	chrX	135428046	135428073	135428179	135428203
ACAATACCTATGTCTACAAAACCTGCAA	CTCAGAAGCACTTTCCTCAGTAGAAAAA	GENE	GPR112	chrX	135428152	135428180	135428258	135428286
CTACTCTTGCTTGCATTCAACCAAA	GGCATTTAATCTTTGTGTTGTTGCTG	GENE	GPR112	chrX	135428234	135428259	135428350	135428376
CAACGACCCCTGTACCAAAGT	GCTGTCACCCTTTGTGCTGAT	GENE	GPR112	chrX	135428330	135428351	135428483	135428504
CAATGCTGGAAGTGACAGACGA	CCTAGGTGTGGTTTTCACCAATTTTG	GENE	GPR112	chrX	135428462	135428484	135428602	135428628
AGGTGAGAGAAAGTTGGCTTTTGA	GGAGATCCAGCTGAAATTCCCT	GENE	GPR112	chrX	135428579	135428603	135428704	135428726
GCACATTGGACTTCAGAGACATCT	GAGGTAAGATACCATCAGACAAGGAC	GENE	GPR112	chrX	135428680	135428704	135428828	135428854
CCCCTACAGACAGGACAGCTA	AGACATGGTAACCTCAGTCTCCTC	GENE	GPR112	chrX	135428807	135428828	135428943	135428967
CAGTTAATGGCAGTTCTGTGGTG	AATGGTTGTGGAAGCAGTCTGA	GENE	GPR112	chrX	135428918	135428941	135429068	135429090
CAGCATTGGTACCACCTTTGGA	TGGAGAGTCTCAGTGAATGAAATGG	GENE	GPR112	chrX	135429047	135429069	135429192	135429217
GCAGTTCCTTCTCTGACAGAAACA	CGCAGGAGGAATGTTGTCAGG	GENE	GPR112	chrX	135429169	135429193	135429312	135429333
ACACTCTTGTCTGCTCAAAACCT	CAACAACTCCACCACCACTGA	GENE	GPR112	chrX	135429287	135429310	135429436	135429457
CCTATGCTCTCAGCTTCCCATATACTT	TGGCAGATGAAGAAATGTGACTGTTT	GENE	GPR112	chrX	135429410	135429437	135429545	135429571
CTCTGCCAATAAGTTGACTACTTCAGT	TCTGTCACCTCCATAGTTCTAGGG	GENE	GPR112	chrX	135429519	135429546	135429668	135429692
AGATGACCATATCCCTGGGAAAAAC	AGGCGAATGTGTTTGGTGACT	GENE	GPR112	chrX	135429644	135429669	135429789	135429810
GGATTTCCTGAGACCACAAAAATTTCC	ATTTCTGGAATGTGAACACCTACTGT	GENE	GPR112	chrX	135429763	135429790	135429906	135429932
ACACCAACCTTGACCTCAAGTAAC	GTGCTTTCCTTTTCAGGACACAAAA	GENE	GPR112	chrX	135429883	135429907	135429988	135430013
ACAAGCTCTGACAATCACCACTT	AAATGAAGTATCCTGGCCATATGAGAC	GENE	GPR112	chrX	135429966	135429989	135430083	135430110
AACTCCACCTATGTGACTCACTCT	AGTCACCTCAGGTTGTGTCCT	GENE	GPR112	chrX	135430060	135430084	135430191	135430212
ACAACTTTTTCACACTTGCATTCACTT	CGGAGAGAACTGTAAAACCGTCATTATA	GENE	GPR112	chrX	135430165	135430192	135430284	135430312
TGTCTCTTTCCACAGCTGGACTA	GCAATGAGGACATCTGGTAAATAGGAG	GENE	GPR112	chrX	135430262	135430285	135430387	135430414
GAATCCTCTATGGCAACGTCCA	GTGGCTGTACAGGGACTTTTCAA	GENE	GPR112	chrX	135430366	135430388	135430506	135430529
TCTTCTAAAACAATGCATCCAGGTTGT	ACCCAACTCTTGTGGAAGTGTC	GENE	GPR112	chrX	135430480	135430507	135430602	135430624
CACACCTGCAACAGTCTCTTCT	CATATATCACAGGTGTGACATCCAATGT	GENE	GPR112	chrX	135430581	135430603	135430683	135430711
GGACTACTATGACCATGCAAACATCT	ACAAAGGGCAAAGTTGGCTCT	GENE	GPR112	chrX	135430658	135430684	135430811	135430832
CCTACGACCTTTCTCTCTCCAAC	GAAATGGTGAAAATGTGGTCTTTGGAAT	GENE	GPR112	chrX	135430789	135430812	135430935	135430963
CTAAGAGCACTGGAGCTATTTCCTC	GTATCTGTGAGAGCTACCCCTGTA	GENE	GPR112	chrX	135430910	135430935	135431060	135431084
GTCCCTATCTACTGTGAACAGTGG	TGTGGGTCCAGAAGCACTCTTA	GENE	GPR112	chrX	135431037	135431061	135431186	135431208
GTTTCCCCATCTCTGACTAGCTT	GTCCATGGAGGGTATGAAACAGG	GENE	GPR112	chrX	135431164	135431187	135431313	135431336
ACTTCCTTAACAAACTATGCCACATCTT	ATTCAACCATTTGGGATGTGGGA	GENE	GPR112	chrX	135431278	135431306	135431429	135431452
ATCTCTACTCCAAAGACCTCTCCTC	GTGGTGGAAATTGGAAACTGAGAAC	GENE	GPR112	chrX	135431404	135431429	135431533	135431558
TGGAACATACCCACAGCTGAAG	TGATGACATTGCCATGACATCTTTAGAT	GENE	GPR112	chrX	135431512	135431534	135431654	135431682
ACAGCCTCTCAGACTGGTCTA	TGGTCATTTTCTCAAATGTGTGCTTAAC	GENE	GPR112	chrX	135431632	135431653	135431775	135431803
GCTATCACTTCCACATTGGCTGA	GGAGACTAGATAAGAGCCATGTCAGAA	GENE	GPR112	chrX	135431752	135431775	135431881	135431908
CAGGATCTGTAATTTCAAAGTCACCCA	TGCGCTGATATCATGTCAGATGTC	GENE	GPR112	chrX	135431855	135431882	135431993	135432017
CTCTACAGTAGAGGTGTCAAAATCAACA	GAGAGAAGTTGGGAAGCCAGTAG	GENE	GPR112	chrX	135431961	135431989	135432106	135432129
ACACCTACACTGGGTGGTATCA	CTGAAGGATGAAGGATGAGACACAG	GENE	GPR112	chrX	135432085	135432107	135432220	135432245
CAATAACTGCCAACCCCAGGA	GTGATGATGCAGTTGGAATTCTGT	GENE	GPR112	chrX	135432200	135432221	135432334	135432358
CCTAGCTCTACAATAACATCTTCATGGA	CCAGGAACAGTGGATGTAGTAGTCATTAT	GENE	GPR112	chrX	135432307	135432335	135432405	135432434
CCACACTGGACTCCCTTCTAAAT	AAGGACGATATTGGTGAAGACACAG	GENE	GPR112	chrX	135432383	135432406	135432484	135432509
GGGTGACATATCCTTTTACAGCAA	GCTACACCACATGCATTATGGAG	GENE	GPR112	chrX	135432461	135432485	135432598	135432621
ATTAAGCTAAGTTTAGGCATGAGACGTT	ACAAAGACAGAGAAGCTCATTTCAACA	GENE	GPR112	chrX	135433473	135433501	135433618	135433645
ACACCATCCCAAGTGATTTTGCT	CCTTTGACCCACAGTAAATGTCATTCA	GENE	GPR112	chrX	135435419	135435442	135435565	135435592
CTCAGAGTTGCCTTTCTCCTGA	GCATAGGATAGGTCACAAGTAGATTCAT	GENE	GPR112	chrX	135438197	135438219	135438341	135438369
TGTTAACAATAAGCCCTGTACTCAGT	GTGCCAGCTATTAATAAACTCAGTTCCT	GENE	GPR112	chrX	135439785	135439811	135439924	135439952
GCCAAGTTGCACTCCCTTGA	CATGTGTGAAGTTGCCATGTATTTTACT	GENE	GPR112	chrX	135441391	135441411	135441520	135441548
AGCTCTTCCTTAGCATCCTCTGAA	ACTGCAACGTGTTCACAGTTTACTAATA	GENE	GPR112	chrX	135441479	135441503	135441575	135441603
CACATGGAAACTTCACACAAGATCAAT	TCTCCTTTCTGAACTCAGAATCCT	GENE	GPR112	chrX	135441543	135441570	135441691	135441715
GCCTCTTGTCCTTTAAAATGTGCAT	CTTGTGGCATTTCCATCCTCATTTTT	GENE	GPR112	chrX	135443574	135443599	135443714	135443740
ACAGCCCAAACCAGATGCATA	GACATAGAAACATGTCCCCAATTAGGT	GENE	GPR112	chrX	135443694	135443715	135443794	135443821
GGAGAAGGCATGCTAAGGCTAT	GAAGTTCTTGAAGCAATTTGCATTGTTT	GENE	GPR112	chrX	135445544	135445566	135445684	135445712
TCTCAGTGGGAAAAGCCAAAGTT	GGGTCAAGTAGGCAAAGTAATTGA	GENE	GPR112	chrX	135445661	135445684	135445793	135445817
CATTACCTTGGTAGGTGTTCTCATCTC	GCTCTGCAACATCCTCAGCA	GENE	GPR112	chrX	135453370	135453397	135453490	135453510
AATCCCCAGCCCTGGGTA	ACTCATTGCTTATTTCATGCAGATCAGA	GENE	GPR112	chrX	135453532	135453550	135453677	135453705
GAAATCTTGCAAGGAGGATGGGT	GCCACCGTCAGATTTGCTATCT	GENE	GPR112	chrX	135454989	135455012	135455110	135455132
GTACTGGTCACAAGATGGAGTTTTCT	GATTGGCTCTCAGTTCCCTGA	GENE	GPR112	chrX	135455081	135455107	135455234	135455255
CTTTGGGTGATATTCTGAGGCTGA	CTCTCCGTCAGTGATTTAGGCAAATA	GENE	GPR112	chrX	135469798	135469822	135469943	135469969
GGGAGGGATTTTGGCTTCCATA	ATCACAGTTACCACAGGCAAGAA	GENE	GPR112	chrX	135469922	135469944	135470038	135470061
TTCCACATTTCTGTACCTAACATTGTGT	CACAACATAGGTGGTTAATGCTTTAGTG	GENE	GPR112	chrX	135474277	135474305	135474401	135474429
TTTGTTTCATCTGCAGACCAAAAATGT	GGCCATTTGATTCTGAGCTGAAAA	GENE	GPR112	chrX	135474375	135474402	135474525	135474549
TCACAAGGCAAGATGTTTACCTCTG	ACTGCCAAGTGGGAAAATGGT	GENE	GPR112	chrX	135475653	135475678	135475776	135475797
CCCCTAATCTTGCTATCTCAGCAAA	CAGCCTGACGAATTCCATCCA	GENE	GPR112	chrX	135477422	135477447	135477558	135477579
CTTTGAAATTTCCTTCTGTCTCCTACAG	CAAACTTCCATCGAGGAGTGACTAA	GENE	GPR112	chrX	135477521	135477549	135477664	135477689
TGGTTTTAGAAGAGCTATGGCAGAAA	CGCTAATATCTGTTCATTCACTGAATCC	GENE	GPR112	chrX	135479913	135479939	135480059	135480087
TTCCTTAGGATTTATCCAGGTCTACAGT	CCAAATTAAATGTGCTCAGAGCAAGG	GENE	GPR112	chrX	135480032	135480060	135480175	135480201
AGGGACTTCAAAGTATAAGCAAAGATG	AGGTTGATCAGAATTTTGGCAGGA	GENE	GPR112	chrX	135481874	135481901	135482024	135482048
CAAACTTCGAAAAGATTATCCTGCCA	CTGTGATACAAACTCCCACTTTCTGAA	GENE	GPR112	chrX	135482007	135482033	135482107	135482134
GCACTACTGATGCTAAACCTGGTATTTT	CAAATACATGTGGACTGCCTCCA	GENE	GPR112	chrX	135482056	135482084	135482185	135482208
ACTTCCTGCTTGTTTCTTTTACTTGGAT	AAAACAATGGCAGATATACTTACCCCAA	GENE	GPR112	chrX	135482153	135482181	135482270	135482298
CCTCCCTGCTACCTGATGAAAT	ACCAGAGAAACAGAGATGCTGGTA	GENE	GPR112	chrX	135485355	135485377	135485486	135485510
AGTCTTCTTTGTTTCTTACAGTTGTTGGA	TCAGTTGAACAAGAACAGTGCAGAA	GENE	GPR112	chrX	135487830	135487859	135487932	135487957
GCCTCATATTTCTCATGAATCTCTCCAT	GGTGAGGCCAAGTAAGAATGTCAG	GENE	GPR112	chrX	135487904	135487932	135488028	135488052
CATGACCTCAAAGGCACAATGAG	TGTGTAGCTGGCCACAGAAAA	GENE	GPR112	chrX	135488005	135488028	135488151	135488172
TTGGTGACAGCTGGTGAAAGAA	CCAAACTGACATCTTACCAGAAGAGT	GENE	GPR112	chrX	135494368	135494390	135494516	135494542
GTGGGTGGTTGCGATTGGATA	CTGATATGCTGTAAGTACTCAAGTTAGGA	GENE	GPR112	chrX	135494496	135494517	135494593	135494622
CTTGGTATCATTTCAGATGGGAGCA	GTGGAGCTAGTTGCAGTTGACT	GENE	GPR112	chrX	135496303	135496328	135496408	135496430
AAACTGTTGACGCCATCTCTCA	ACCCAGTATGTGGTCTCACATTAATTC	GENE	GPR112	chrX	135496387	135496409	135496533	135496560
CATATCCTTCCCTTCTCTTCTAATTGCT	AACTTCACAAATCAAGGAGAGGAACA	GENE	GPR112	chrX	135498487	135498515	135498635	135498661
GGATTTCATGGCAGAAGCCAGAA	TGCACCTGGAGACGGATCT	GENE	GRIN2C	chr17	72838470	72838493	72838596	72838615
GGCTGATAACTCACACTTCTGACT	GCACAGGCTACAGAGACAGTG	GENE	GRIN2C	chr17	72838564	72838588	72838671	72838692
CCTGCTGATCTCGTCCAGT	CGCCCACCTGCCATTTTG	GENE	GRIN2C	chr17	72838649	72838668	72838796	72838814
GTGGAAGGTGAGGACAGACA	GCGCAGTCGATGTGCTT	GENE	GRIN2C	chr17	72838768	72838788	72838901	72838918
GCAGGCCTCCCGGTAGAT	GCTTCCCTGCCCAGCTC	GENE	GRIN2C	chr17	72838880	72838898	72839021	72839038
CGGTCGGCTCGAGGAAA	CCCCTGTCCGACGTCTC	GENE	GRIN2C	chr17	72839166	72839183	72839300	72839317
GGTCCAGGGAGCTGCTT	CCTACTGCCCAGGGCAT	GENE	GRIN2C	chr17	72839533	72839550	72839687	72839704
CCCGCTGAAGCAGCTGTAG	CTTATAGAAGACTGATGATGCCTTGGG	GENE	GRIN2C	chr17	72839669	72839688	72839767	72839794
CCCGGACTTATCTGGGTAGGT	GAGCACCTGGTCTACTGGAAG	GENE	GRIN2C	chr17	72840351	72840372	72840471	72840492
AAGTCCAGCTGGGATGAGTTG	AGAAGAACGAGGTGATGAGCAG	GENE	GRIN2C	chr17	72840434	72840455	72840574	72840596
CATGTTGTCGATGTCCAGCTTG	AGGTTTGTGGTGAGCTTTGTGA	GENE	GRIN2C	chr17	72840553	72840575	72840703	72840725
GGAACTTGAGTGGTGGTGGAAA	CTACCACTGGCTACGGCATC	GENE	GRIN2C	chr17	72842124	72842146	72842271	72842291
CAGTGGGAGTCCTTCTGCAT	GAAGCTGGATGCCTTCATCTATGA	GENE	GRIN2C	chr17	72842249	72842269	72842368	72842392
CATGTAGTTGAGGACAGCAGCA	CCAGCAGGCTCATGTGGTTTA	GENE	GRIN2C	chr17	72842347	72842369	72842470	72842491
TGAGAGCTAAGGCTGGTCACT	GAGCGGAACATCCGCAGTA	GENE	GRIN2C	chr17	72842831	72842852	72842977	72842996
GGTGTGCATGTCACGGTAGT	CTGGAGGAAGGGTTGTGACTG	GENE	GRIN2C	chr17	72842958	72842978	72843080	72843101
CTCCAGGTCAAATTCCCCAGA	GCCGCCTTCATGATCCAAGAG	GENE	GRIN2C	chr17	72843342	72843363	72843485	72843506
CCCGACACAGTGTCGATGTATT	AACTCAGTGCCCATCGAGAAC	GENE	GRIN2C	chr17	72843463	72843485	72843590	72843611
CAGACCAGAACCATGATCTTGCT	CAGGAGGAGCTCCAGCATC	GENE	GRIN2C	chr17	72843553	72843576	72843696	72843715
CCTCCCAAAGGTATTCTCTGAAGGA	CTACAACCAGAACCTCACCAGA	GENE	GRIN2C	chr17	72843895	72843920	72843997	72844019
CCCAGGCAAGGCTTACTCTTG	AGAGCCATATAGCCCTGCAGT	GENE	GRIN2C	chr17	72843975	72843996	72844097	72844118
CACATGACAAACATCATCACCCA	CCCTACTTTGATCACGTGGACCTA	GENE	GRIN2C	chr17	72844074	72844097	72844193	72844217
CTGTACACACCCTCCTCGT	CAATGAGGAACGCTCCGAGAT	GENE	GRIN2C	chr17	72845854	72845873	72846007	72846028
CCACAAAGGGTACAGAGAAGTCTAC	GGAGCCCCTTTTTCAAACCTC	GENE	GRIN2C	chr17	72845982	72846007	72846091	72846112
GCATCTGAGAGCCACATGGG	CAGAGTGGTCAAATTCTCCTACGA	GENE	GRIN2C	chr17	72846268	72846288	72846414	72846438
CGTTGGTCACCAGGTACAGG	TGACTCCCGGTGGTCTCAT	GENE	GRIN2C	chr17	72846395	72846415	72846526	72846545
GACATACACGACACCTGACCA	CTGGAAGAGCGGCCCTTT	GENE	GRIN2C	chr17	72846624	72846645	72846780	72846798
GTCAGGGCTCTCCACGAT	CCAGGCTGAGGCTGTCAC	GENE	GRIN2C	chr17	72846760	72846778	72846915	72846933
GGGACAAAATAAGAGGACACTGAG	CTGGCAGGCACCTACTGAAT	GENE	GRIN2C	chr17	72847666	72847690	72847817	72847837
CCAGGGCTGAAGGAGAAGTCT	GAACAATAAACACAATCAATGCCACCT	GENE	GRIN2C	chr17	72847780	72847801	72847910	72847937
GCAGGTGCCCACCTGTA	CTCAGCCTGCGCCAGAA	GENE	GRIN2C	chr17	72848140	72848157	72848286	72848303
GGCTGGCAGGGTTCCAT	GTGGGCCTCATCAGCGT	GENE	GRIN2C	chr17	72848214	72848231	72848322	72848339
CGCCAGCTCTCGGTGAC	GAGGCCGAGGTGCTCTT	GENE	GRIN2C	chr17	72848305	72848322	72848439	72848456
CTCGGTGACGACGCTGAT	GCCCGTGTTTGTGGCCTA	GENE	GRIN2C	chr17	72848313	72848331	72848469	72848487
CCCAGCTCCAGCGTGAC	AGCTGCAGGTGCTGTTCA	GENE	GRIN2C	chr17	72848539	72848556	72848686	72848704
GTCGTACTCTTCCAGCACCTT	GCCTGGGAGCTGATGGAG	GENE	GRIN2C	chr17	72848667	72848688	72848823	72848841
GTCTAATCCCAGCTTCCCAGAAC	ATCCTTGACTTCATCTCCTCCCA	GENE	GRIN2C	chr17	72850742	72850765	72850890	72850913
TCCGCTGATGCTGAGGATG	CAGCCTCCTCACCCAGAT	GENE	GRIN2C	chr17	72850860	72850879	72850989	72851007
GTGTCCACGTTGTCCTCAAAGA	CCAGAGCTTCCTGGACCTAC	GENE	GRIN2C	chr17	72850930	72850952	72851056	72851076
CTGTGAGCGGCTGGATCT	TGTTGCTCACCTCGCTCTTC	GENE	GRIN2C	chr17	72851033	72851051	72851186	72851206
CCCTGAGCTGCTAAACACCAC	GTCTCTCTCCCTGTGCTTGTTC	GENE	GRIN2C	chr17	72851112	72851133	72851260	72851282
CCACAGGTCTTCTAGAGTGCACTA	GAGCCATGAAGTGAGATGTACTGG	GENE	HYAL4	chr7	123508271	123508295	123508372	123508396
GAAGGACAGTTAAAGCTTTGTGTTGTT	TCAAACACTGATCTGTTGGAGCAT	GENE	HYAL4	chr7	123508343	123508370	123508484	123508508
AAGGAAACCTTTTATAGCTGCTTGGA	CGGATAGTATCCCAATCTGTTGACATAA	GENE	HYAL4	chr7	123508459	123508485	123508596	123508624
CCTGTGATTGGAAGCCCACTG	TCTTGGTCAGCTTTTTCCAGATGT	GENE	HYAL4	chr7	123508544	123508565	123508686	123508710
GGTCTCCCACAGAACATAAGTTTACAA	CCACTGTGGTCGCCAATATTC	GENE	HYAL4	chr7	123508658	123508685	123508765	123508786
TTCAGTGGACTTGCTGTTATAGATTGG	CGGTAGCTGATACATTCTTTCCCATAT	GENE	HYAL4	chr7	123508739	123508766	123508844	123508871
CAGACAGAAGTCAAGAAAGCTTATTTCC	GCCTTTGGGTCGGCTCTTA	GENE	HYAL4	chr7	123508816	123508844	123508947	123508966
CATGAAGGAAACCATCAAATTGGGAAT	AAGAGAGCTCATTGTTCCTCAAGAC	GENE	HYAL4	chr7	123508921	123508948	123509050	123509075
GGTCATGCCCAGAAGACGAA	TCATGGATTCATGCACCCGAAA	GENE	HYAL4	chr7	123509031	123509051	123509164	123509186
TGAAAACATTTTGCGCTTCTCCAAA	AATCCCCCACCATTGGACAAG	GENE	HYAL4	chr7	123509140	123509165	123509292	123509313
GCCCCTGGTGGATTGTTTTACA	CTTGGATGCAGTTAAATTCATGTCTCC	GENE	HYAL4	chr7	123514756	123514778	123514877	123514904
AGCTGCAGGCATTGTTATTTGG	GCTGGTTTGCTATGGAGGTCATTAAG	GENE	HYAL4	chr7	123514856	123514878	123514972	123514998
CTTTGTACATTTCTACCAGGGAGAACA	GGTGAAGGCTGCATACCTCAG	GENE	HYAL4	chr7	123516750	123516777	123516880	123516901
GCTACATAGCCAATGTGACCAGA	AGTAAACTCCCCGTCCTCAGA	GENE	HYAL4	chr7	123516854	123516877	123516990	123517011
AACCCTGCAAGTTACCACATAGAG	GCAGCCATCAGCCGTCTTTATT	GENE	HYAL4	chr7	123516964	123516988	123517106	123517128
GATATGAAGGAGCTGATTGCAGAGA	GCCACACAATTCCCTTTAAACTCAA	GENE	HYAL4	chr7	123517082	123517107	123517214	123517239
TGTGAGCCCCTGAGTCAAGTA	CACTGTAGGAATCGTGGGTCTTC	GENE	KCNH7	chr2	163228241	163228262	163228376	163228399
GACCAGGATCAGAAACATGCCTAT	CTTCAGAAGACAACTTGACTTCACTTTT	GENE	KCNH7	chr2	163228353	163228377	163228498	163228526
TGAAGCTCTAAAGAGAGATCACTGTCT	CATCAGTGTCCTGAATTTCTAGACCTT	GENE	KCNH7	chr2	163228466	163228493	163228584	163228611
CACCCCACTTGAAAGGGATTCTT	AGTGTAATTTTCAATGACTATCTATCAATGTGA	GENE	KCNH7	chr2	163228540	163228563	163228639	163228672
GTTGGATGGTATCCACACTTACTTGT	ACAGTATGGTAACAGCAGGATCAGAATA	GENE	KCNH7	chr2	163229958	163229984	163230064	163230092
AGCTGGATGATGGGTCTCTGA	GACTGTCTTTTCCTACTTCTGTCTGTT	GENE	KCNH7	chr2	163230044	163230065	163230178	163230205
GCAAGGAGAATTTTCCATTTGTAAGGA	GGTATCTCTGAAACCGAAAGCGA	GENE	KCNH7	chr2	163236274	163236301	163236419	163236442
TGTTCCACTTCCCCGTAGGT	CTAAGAGTGTTGACATCCATCTTGCT	GENE	KCNH7	chr2	163236396	163236416	163236542	163236568
AGTCACCATTTTGTGATTAGCACTGA	TCTTCTCCAGGAATAGGGAAAGCA	GENE	KCNH7	chr2	163241139	163241165	163241273	163241297
TGTTTCTTCAAAATCGAGCCCAGA	AGTTCCAAGAGACACTTTGAAGAGAAAA	GENE	KCNH7	chr2	163241250	163241274	163241368	163241396
GGAGATGAAAGATGAGGATCTGCTTT	TGCATACCGTCTCACATTTAATTGTCT	GENE	KCNH7	chr2	163241343	163241369	163241487	163241514
GTAAGAAGGCTAATTACCACATGCTCTA	CATGAATGATTCAGAAGGAGACAACTGT	GENE	KCNH7	chr2	163250841	163250869	163250944	163250972
CCTTTCTCTCCTTCACTTTCAAATGACA	TTCAGTAATCTTTCATTTTATCTTCATGTTCCA	GENE	KCNH7	chr2	163250898	163250926	163251004	163251037
AACAGTTAACATATACCTTTGCGCTCT	GCATAAGATTCAGCGAGAAGACTTGTT	GENE	KCNH7	chr2	163253234	163253261	163253337	163253364
CTCTCATGCCTTAGGTTGAAAGTCAA	GTTCATCTTTATGCCAAACCTGGAA	GENE	KCNH7	chr2	163253257	163253283	163253404	163253429
GGGCTCTTACATCTGCATTAGACT	GAACATTGAGTTTGGATTCCCTTTCC	GENE	KCNH7	chr2	163253381	163253405	163253483	163253509
ACTGAATCTGTCACCATGCACTT	GGAGACACCCTCGTTCACTG	GENE	KCNH7	chr2	163256663	163256686	163256781	163256801
AAAGTGCAGTGAGGACATCCC	GAATGCTTACAAGCAGACATTTGTCTAC	GENE	KCNH7	chr2	163256759	163256780	163256905	163256933
TGCAGCAATGTCTGGTTGAGAT	GTATTTCAGGCAGAGATACCCAGAAC	GENE	KCNH7	chr2	163256884	163256906	163256986	163257012
GGGAGAAAATACACATCCGAGAGA	GGCATTGACATGAACATGGTATGTATG	GENE	KCNH7	chr2	163279714	163279738	163279836	163279863
CGGCACTTTCATTTTGGAAAACAGA	GCAGATGCTGCGAGTAAAAGAGT	GENE	KCNH7	chr2	163279812	163279837	163279943	163279966
GGGATTTGGTGAAAGCGAATGA	TGCAGTTTCCCCGATAACTTTGTT	GENE	KCNH7	chr2	163279922	163279944	163280060	163280084
CAGAAGAGAAAGCTACTTACAGCCA	CGTCACAGCACTTTATTTTACCTTCAG	GENE	KCNH7	chr2	163291688	163291713	163291793	163291820
CCCGAATCCTACACTGGTTAAACTG	TGGATTCCTTAGGACAGCAAATTGG	GENE	KCNH7	chr2	163291769	163291794	163291874	163291899
CTTGAGTCACTGTCATTGTAACGTTTC	GCTGTTCTAATGCTCTTAATGTGCATC	GENE	KCNH7	chr2	163291848	163291875	163291987	163292014
CCAGTGAGCAATCAGGGCAAA	GACCGTTTCTGACTGTGTACATTTATTTC	GENE	KCNH7	chr2	163291967	163291988	163292112	163292141
ACAAGAAGCTTGCAAAGCAACTC	AAAGGCTGGTTCCTGATTGACA	GENE	KCNH7	chr2	163302429	163302452	163302580	163302602
GTCAAAAGGAATTGCTGCAACCA	TTTGAATGTGGTAGACTTGATTGTGGATA	GENE	KCNH7	chr2	163302558	163302581	163302703	163302732
GGATCACTTACCACTTCTTCATTCTGAT	GCAGCCTTCCTCCTCAATGAC	GENE	KCNH7	chr2	163302628	163302656	163302776	163302797
CACATTCTCGTCTTTTCTGTTCTTCTCT	CGATATTGCACTACAGCCCTTTCAA	GENE	KCNH7	chr2	163302749	163302777	163302861	163302886
AGGATAAGCCAGTCCCAGACT	GCACATTCAGGTTCTCTCTTTAGGA	GENE	KCNH7	chr2	163302838	163302859	163302938	163302963
GCAGTTTGTATTCAGGTAGGACATCT	AATTAGTTCCCTTAATATTTGATAGGTTTACCA	GENE	KCNH7	chr2	163302911	163302937	163303004	163303037
TGTCTTACCTCTACCGACAGTCATT	AAGATCGAACACACAATGTGACTGA	GENE	KCNH7	chr2	163360849	163360874	163360965	163360990
GTGTCCTACCTGGGTCACTTTC	AAACCTCAACAAATACAGCACCATTAAC	GENE	KCNH7	chr2	163360944	163360966	163361090	163361118
AAATTCAGAGTGAGCTGTGGAATCTT	GGCATTCAGAACTGTCTCTTTCTTCTAT	GENE	KCNH7	chr2	163361065	163361091	163361209	163361237
CCAGGCACCCCAAATAGCTAA	CCTTATGTGCTCAAAACAGACAATGG	GENE	KCNH7	chr2	163369034	163369055	163369177	163369203
TCAAACATACCTTCGCTGGCA	CCATTCCAGATCAAGGGAAAGCTTAT	GENE	KCNH7	chr2	163374230	163374251	163374329	163374355
CCGAAGATGCTCTCCGTATACTAC	AGCAAATGTTCTCCCTTGGTGAATA	GENE	KCNH7	chr2	163374306	163374330	163374440	163374465
GGAATGGTCAAGAGGTCCGGATA	GTGGTCATCGATTCATCTAAACACAG	GENE	KCNH7	chr2	163374418	163374441	163374559	163374585
AATGCTTCATGGCTACTGAATCATCA	TGCCTTATAATAATGCTCTCTCCTGTCT	GENE	KCNH7	chr2	163374534	163374560	163374678	163374706
GAGCATTGAGTACACATTGCCTTTT	GCGTGGCTATGATGTTCATCATTAATTT	GENE	KCNH7	chr2	163393404	163393429	163393511	163393539
GCCTTTTACTTACGGTTTACAGTTTTGA	CCTTAGGGTCCACTTTTATTTGTAACACT	GENE	KCNH7	chr2	163393422	163393450	163393567	163393596
AACATTTTGGGCTTCTTTGCATATGAA	GGCATGATATTGCCCAAATTGCC	GENE	KCNH7	chr2	163692953	163692980	163693104	163693127
CTCTCTTCTGACCCCAGCAATG	GTGCAGAACTGTGCCATCATTT	GENE	KCNH7	chr2	163693079	163693101	163693226	163693248
TCACAGAACCCATCGTTGCAAT	CGGAGAATATTGTGGAAGCTTTTTCAAA	GENE	KCNH7	chr2	163693205	163693227	163693303	163693331
GGACGCCAAGTGCACTAACA	GAGCGCTCCTCGGAAGAC	GENE	KCNH7	chr2	163694891	163694911	163695038	163695056
GGAGCTTTTAGAACTGCGCTCT	CGTCCCTGTAACTCCATCTTTGAATG	GENE	KIAA1217	chr10	24498058	24498080	24498206	24498232
GGTGTTCTGCAAATGAGACTTCTAGT	AAGACTTGGAAACTGAACCACGA	GENE	KIAA1217	chr10	24508488	24508514	24508639	24508662
GGAACGCCTTTCTAATGGAAACAG	CCGATCCATCTCAGATGTTTGCAT	GENE	KIAA1217	chr10	24508616	24508640	24508724	24508748
CGAAGTTCCAAGGAAATACTGGGA	GCTACACAAGGAGAAATGAGAGCATATT	GENE	KIAA1217	chr10	24508701	24508725	24508843	24508871
TATCTAACCCTTGTGATGGACTGTT	TTGAGGACTGTGAGACAGTTTGG	GENE	KIAA1217	chr10	24669665	24669690	24669807	24669830
CTTTAAAATGCCTTTTGCAGACAAGGA	CCCTCAGACATGGCTTCCAA	GENE	KIAA1217	chr10	24669778	24669805	24669884	24669904
CAGAGACGTCCGCTGATTCT	GGGCATCAGAAACTGCCTTCTAAA	GENE	KIAA1217	chr10	24669865	24669885	24670002	24670026
CTGTGTGTCCCCTGAGTCTTG	GCTGTGGAAAGGCACTTACGA	GENE	KIAA1217	chr10	24721869	24721890	24722010	24722031
CAGACACAATCCGTGCTCTCT	CTAAGGCAAAATGGCAGGCAAAA	GENE	KIAA1217	chr10	24721990	24722011	24722140	24722163
GATCTTTAAGGGCAGGCTAAGGAA	GGATCCTTGTTGTACACTTTGAGGAG	GENE	KIAA1217	chr10	24727235	24727259	24727333	24727359
GATTCCAGGAACATTCAAGACAGATCA	GCTTTGACCCACTGAAGATAAGTAAAAA	GENE	KIAA1217	chr10	24727307	24727334	24727426	24727454
CACACGGTTACACACTGAGACT	GGGAATTTGGAATCGCATGGG	GENE	KIAA1217	chr10	24762080	24762102	24762229	24762250
CCCGGATCTACTGCTCATCCA	GTGGCATTGCCAGGAACAAC	GENE	KIAA1217	chr10	24762208	24762229	24762324	24762344
CTCCCCGTCCAGAATTCCTTATG	CCACTCATGTCTTCATCAGGCTTG	GENE	KIAA1217	chr10	24762285	24762308	24762428	24762452
AGCGCCATTTTAGAAAGAAGAGATGT	CCACCATGGGATGAGGCTATG	GENE	KIAA1217	chr10	24762403	24762429	24762524	24762545
CTTTATCACGAGGGACGGATGAG	ATTTCTGTCTGTACAGTGATTGTTCCA	GENE	KIAA1217	chr10	24762502	24762525	24762646	24762673
CTCAATGCAAGCGGAAATGCATA	GGGCCGTGGGCATTATAGT	GENE	KIAA1217	chr10	24762624	24762647	24762775	24762794
GAGGATGATAGACATGCACGCT	CGAGGTCTACAAGGCTGGATAAT	GENE	KIAA1217	chr10	24762753	24762775	24762896	24762919
CCAGGCACCTTGGTGTATATAGAAAAG	CCAGGTACCACCCTCGGT	GENE	KIAA1217	chr10	24762853	24762880	24763008	24763026
GGACAAACTGGTTTGAAAGTCCATAA	ACCTAGACGCATCTTTGCTATAACTTG	GENE	KIAA1217	chr10	24783372	24783398	24783508	24783535
GGGCCCATTACAAGTTATAGCAAAGAT	CAGCCTTGAAATGATTACAAGAAAACAGA	GENE	KIAA1217	chr10	24783499	24783526	24783612	24783641
CCAATTGCTTCAAATAGTGGATGGA	CCTCCTACAGCTCCAAAAACACTTA	GENE	KIAA1217	chr10	24783981	24784006	24784130	24784155
AGACTTTCCTTTGTGGCCTTCTG	CGCTCCGCCTCATCTCAAG	GENE	KIAA1217	chr10	24790259	24790282	24790411	24790430
ACCTCAGCCATCCACATGAG	CCCCTAGGAAAAGGAAGGTAGGA	GENE	KIAA1217	chr10	24790388	24790408	24790520	24790543
GCTCCGAAGACTTCAAGGCAT	TCCAGTCTCTTCATTGTTTCCATCAC	GENE	KIAA1217	chr10	24802107	24802128	24802250	24802276
GAGCTGGAAATCAGTGGCAAA	CAGCTCAACATGCAAGTGACTG	GENE	KIAA1217	chr10	24802230	24802251	24802371	24802393
GCCTCGTGTTCAGCTCTATGT	GCTACAGCCTCTCCCACTTGA	GENE	KIAA1217	chr10	24809009	24809030	24809150	24809171
GGTTACTCTGAAAGACGTGGAAGA	CCTCTATGTGGCAGATTTTTAAACACC	GENE	KIAA1217	chr10	24809109	24809133	24809230	24809257
AGGGTTGTCGTTCTGGCTTTTT	CTTCAGGAGACTGTCCAGCTTG	GENE	KIAA1217	chr10	24810655	24810677	24810795	24810817
GTTTCTGAAGGAGGAGCCACA	GAAGTCCCAAACGTCCACTCT	GENE	KIAA1217	chr10	24810775	24810796	24810915	24810936
CCTGCAAGTATACCACCATGAGA	TGCCTCCTCCTGACTCTTCA	GENE	KIAA1217	chr10	24813186	24813209	24813340	24813360
CACAGTACATGGCTATGGAAAAGG	GAACCATCATGCCGGACAAAG	GENE	KIAA1217	chr10	24813299	24813323	24813427	24813448
GATGCGAAGTCGGAAGTGGT	CTGCAGAGTGGAGGTTGCTT	GENE	KIAA1217	chr10	24813406	24813426	24813559	24813579
GCTGAACCCTGCTCAGAACTTG	ACTCACACTGTGGATTTCTTCAATGAA	GENE	KIAA1217	chr10	24813504	24813526	24813639	24813666
GTCCCCACAGATACCCATGAATG	CTTTAAGGGAAAGGTCCATGTATCAGA	GENE	KIAA1217	chr10	24813597	24813620	24813733	24813760
CGTAACTTCCTTTACGTGCTATATTCCT	TCATGATATTGGCCTGAGCTTCTTC	GENE	KIAA1217	chr10	24816833	24816861	24816939	24816964
TGGGAAAGAGTTTGAGAAGCTCCTA	GTACCTCCATATATTCCTGCTGTGG	GENE	KIAA1217	chr10	24816915	24816940	24817061	24817086
ACCAGACTTTCTGGATGTTTTCTTGAA	GGTGGTGAGTCCCGATCCT	GENE	KIAA1217	chr10	24820696	24820723	24820849	24820868
CACCTCCTCGTCGAAGCTAC	GAACCTTGTCTAAGGGTATCATCTGAAC	GENE	KIAA1217	chr10	24820825	24820845	24820958	24820986
AGCACCTAGGAGATGTTAAACCACTA	CCTTTGAGGAGGAGGTGGTGA	GENE	KIAA1217	chr10	24821950	24821976	24822095	24822116
GAGCTACAAAATATCCAGCAGAGGAG	CCAATGTCAGTCACCTCATCCA	GENE	KIAA1217	chr10	24822036	24822062	24822171	24822193
CTGTTTCCCTCCATTCTCCTCA	GACCTAGTGTCTTTAACGTGACTGT	GENE	KIAA1217	chr10	24825638	24825660	24825766	24825791
CAAACAGTCATGCTGAGCCATC	GGTCGAGTATAAGAGCCGTGTT	GENE	KIAA1217	chr10	24825737	24825759	24825884	24825906
GGGATGTGGTTTTGTGGAGTAA	GGTATTGGTCGGAACCCAGAT	GENE	KIAA1217	chr10	24831577	24831599	24831712	24831733
CAGATCTGGGTTCCGACCAA	ACTATTCTCCATTCCTCTTTCCCACTTA	GENE	KIAA1217	chr10	24831710	24831730	24831846	24831874
GGCTGTAAGACCTAGTGACCCT	TGGGAATAGTTTCTACTGTCTCTGAGT	GENE	KIAA1217	chr10	24831823	24831845	24831951	24831978
AGTGGGAAAGAGGAATGGAGAATAGTAT	GGACTAATGCCAGAGAAACCGAAA	GENE	KIAA1217	chr10	24831849	24831877	24831999	24832023
ATTCCCAGGAAACTGTGCCTAAG	CGTATTTTGCTTTTCCATCTCCTTTGT	GENE	KIAA1217	chr10	24831972	24831995	24832114	24832141
ACCAGACGCTGAATTACGGAAAG	CTTGCCTCCTTGGGTCTTAGA	GENE	KIAA1217	chr10	24832092	24832115	24832245	24832266
CGACAGATTTTGGCCAAGTTGT	CACTGGAAAGAACCTGGACAGT	GENE	KIAA1217	chr10	24832224	24832246	24832369	24832391
CAATATTGCCTTCATGATTACCGAAACC	CCTCATTGTCAGTCCCTTCTTGTC	GENE	KIAA1217	chr10	24832342	24832370	24832472	24832496
GGTTAATATCGATGCCAGAAAAGAGATG	CCTCATCACATTCCTCAAAGATAGTTGA	GENE	KIAA1217	chr10	24832438	24832466	24832579	24832607
ACATCCGGTCTGCCTATAAGAGA	TCTGGGAAGTGTTATTATTCTGGACTACA	GENE	KIAA1217	chr10	24832554	24832577	24832671	24832700
AGGAATTAGAGAGAATGATGATGGAGGA	TGTGGCTGTGACTTTGTTTCCA	GENE	KIAA1217	chr10	24832605	24832633	24832748	24832770
GCAATCTTAGAACCGGACAACAG	CTCACCCTTGCATTCCGAATTTG	GENE	KIAA1217	chr10	24832725	24832748	24832853	24832876
AGTTCAGCCACGTGGATTCTC	ACTTGCAAAGTCTTCTTCCCTGTT	GENE	KIAA1217	chr10	24832833	24832854	24832980	24833004
GCCATTCGCACCGGAACTAA	GCCTCCTCACTGTGTTTTCAGG	GENE	KIAA1217	chr10	24832961	24832981	24833098	24833120
GCTAGGTCTCAACCTGAAGACA	TTCGAGCTGTTTAATGGTCTGCT	GENE	KIAA1217	chr10	24833075	24833097	24833207	24833230
CACCTACAGAACATTGGATAGCCT	GCTATGTGGGATGAACTTGCAACA	GENE	KIAA1217	chr10	24833182	24833206	24833295	24833319
ATACCTCATGTTCTTCCAACAGAGATTC	GTCTTTTCATTTTCCAGCAGACCAA	GENE	KIAA1217	chr10	24833268	24833296	24833415	24833440
CAGCCTCACAGATGACCTACT	ATCCTGCAGTTTGGACTGCTT	GENE	KIAA1217	chr10	24833843	24833864	24833993	24834014
CATGAGTGCCAAGAACAGACC	ACTTGCTTAACTGAAATAGCGTCCAT	GENE	KIAA1217	chr10	24833951	24833972	24834059	24834085
GCCCTGTGGGTTGATCATGT	GGAGAAAGGGCTGGAATCTTAGAAG	GENE	KIAA1217	chr10	24834692	24834712	24834816	24834841
CCTACTTCCCCCTCCTTACCTG	AGGGTTAGAAGCAATCGATGGTTTAG	GENE	KIAA1217	chr10	24834795	24834817	24834912	24834938
CTAACCTCCCTAATCCACCTGCTA	GGTGAGAATGAAAGATGGTGACCTT	GENE	KIAA1217	chr10	24834889	24834913	24835035	24835060
TTCAGAGCCTCACTCATACAGGTA	GGAGTATGGATGGTCCTGGTG	GENE	KIAA1217	chr10	24835012	24835036	24835156	24835177
ACTGAATCAAGGTGCCAAGGG	CTCCGACTTGTGCCTAATAGGATTT	GENE	KIAA1217	chr10	24835136	24835157	24835258	24835283
TTTAGAGTTCATTCGGATCAATAACGGT	CGAGCATGAGCACCTAAATCACTATA	GENE	LRRC4C	chr11	40135947	40135975	40136047	40136073
GTGGTTGAAGGGAGATTTGTATGAGT	GCCCCAACAAGGACTGTTGAAATTATTA	GENE	LRRC4C	chr11	40136022	40136048	40136134	40136162
TCTCCCGTAATCTCATCATCCACAT	GAGGTCATGAAGACTACCAAAATCATCA	GENE	LRRC4C	chr11	40136110	40136135	40136254	40136282
TGAGTGTGATGGCCACAAAACA	ACCAATGTGACCACCTCTCTCA	GENE	LRRC4C	chr11	40136228	40136250	40136362	40136384
TTTCTCTGTCGACCTTGTGCTC	AGCAACCACTACTCCTTTCTCTTACT	GENE	LRRC4C	chr11	40136334	40136356	40136482	40136508
CATAGTCTCTACTGTGACGGTTGAAA	TGTGCAAGATACAGGCATGTACAC	GENE	LRRC4C	chr11	40136457	40136483	40136568	40136592
CCCAACGGAATTACTCACCATACAT	CCCTGACATCTGTATCTTGGATTACTC	GENE	LRRC4C	chr11	40136544	40136569	40136677	40136704
CCATGTGTCATGACTGTTCCATTTG	CTCGACCAGAATTACTTCACATGCT	GENE	LRRC4C	chr11	40136653	40136678	40136788	40136813
CTCCACAATCACCGGAGCAT	CCTTGGAACTGTAACTGTGACATACTG	GENE	LRRC4C	chr11	40136769	40136789	40136912	40136939
CTTTTATCCACCAGCTGAGCCA	TCAACCTGGCACACAATAATCTAACAT	GENE	LRRC4C	chr11	40136891	40136913	40137001	40137028
AGTGAAGAGGTCATGAGGCAGTA	CCTGGCTCTTTCCAGGGTTTG	GENE	LRRC4C	chr11	40136979	40137002	40137116	40137137
CATCCACAGTTTTTGAAGGTGCAT	GAGGTATTTGAACCTTGCCATGTG	GENE	LRRC4C	chr11	40137093	40137117	40137222	40137246
GGTTAGGGATTTCCCGAAGGTTG	CCCCATTGAAAGCATCCCTTCTTA	GENE	LRRC4C	chr11	40137200	40137223	40137345	40137369
CGCAAAGAAGGAATTCTGTTAAAAGCA	CTCAACACTCTGGAACTCTTTGACA	GENE	LRRC4C	chr11	40137319	40137346	40137442	40137467
CATTCGGGATGGTAGTAAGACGAT	TCCAGATCATCAAAGTGAACAGCTTC	GENE	LRRC4C	chr11	40137419	40137443	40137554	40137580
GGATTTCCAAGTGTCTCAAGTGCTT	GCCCTTCTGTGTGCTCCTG	GENE	LRRC4C	chr11	40137530	40137555	40137684	40137703
ACAAATCACCTTGCTGAACTGGT	GATGACCTTACATCCACAGCAGAT	GENE	LRRC4C	chr11	40137657	40137680	40137807	40137831
CCCTGTTAAACCTAGGACCTATCATT	CGACATTACTCCAGAAAGACACTTAGA	GENE	LRRC4C	chr11	40137782	40137808	40137929	40137956
CCCGCTTTGTTGTCAGTTCCTA	GGATCACTGACCATCCAGCAT	GENE	MXRA5	chrX	3227711	3227733	3227846	3227867
CCGGCATCTCTCTGTGTGG	ACACCGTGAAACTGAACTGCAT	GENE	MXRA5	chrX	3227827	3227846	3227976	3227998
GTCAGCTTTGGGAATCCCCATA	GGTACCTATGTATGCAGGATGGAG	GENE	MXRA5	chrX	3227952	3227974	3228101	3228125
GAAGGGCCGTACTCCGT	GCTGGGCAGGGACGTTT	GENE	MXRA5	chrX	3228085	3228102	3228237	3228254
AGCGTCCAGGAGAAACGTC	AGAGGCTGGTCTCCCTGAA	GENE	MXRA5	chrX	3228226	3228245	3228348	3228367
CTCTGCAGATCGGTGCCA	GGTTGATCCTGCAGCTCACT	GENE	MXRA5	chrX	3228487	3228505	3228641	3228661
CTCCATGGGCTCCAGGAC	TGGTTCTGCCAGCTCCATACTA	GENE	MXRA5	chrX	3228624	3228642	3228771	3228793
GGACAGTGATCCGGTTTCCA	ATCAACGGTAACCCCAACCC	GENE	MXRA5	chrX	3228752	3228772	3228900	3228920
TCCCGCACAGTGGTGATG	CCTTATTCAGAAAGCCCAGCGT	GENE	MXRA5	chrX	3228883	3228901	3229013	3229035
CCTCTCCCGCGCTGTTC	GCCCAAGGTGACTTGGTTGT	GENE	MXRA5	chrX	3228965	3228982	3229099	3229119
GGGATCACCTTGTTGGTTGGG	AGTCAGAGTCAAGGTGGTGACA	GENE	MXRA5	chrX	3229078	3229099	3229214	3229236
CAAGTAAGTCTTGTTCCGGATGGT	ACGCACCAAGCGCTATGTC	GENE	MXRA5	chrX	3229182	3229206	3229337	3229356
TTCGTTAAAGTAGAGTGTCCCATTGTT	TGACCTGAAAGTGGACTGTGTG	GENE	MXRA5	chrX	3229305	3229332	3229445	3229467
GATCTCGGGATTGGGAAGCC	GATTACCTGTGCGTAGCTCGAA	GENE	MXRA5	chrX	3229419	3229439	3229570	3229592
CCACGTAGTCATCACCAACCTTAT	CATTTGGGAAACTGACATCTTACTCC	GENE	MXRA5	chrX	3229547	3229571	3229684	3229710
ACGTGTGTGCATATTCATCCTGAAA	GGCTGCCGTCCAAGAGG	GENE	MXRA5	chrX	3235054	3235079	3235163	3235180
TGAAGAGCGCGTCGATCAT	AGCTGAACGTGCAGCGT	GENE	MXRA5	chrX	3235145	3235164	3235298	3235315
GGGAGGTGCCCGTGATG	CTCCACGGGAACTTGTTTGTTTT	GENE	MXRA5	chrX	3235265	3235282	3235416	3235439
GCGAGGTTGCGGATGTAGAG	CATTCACTGCACTGCCAAGG	GENE	MXRA5	chrX	3235384	3235404	3235504	3235524
GCGGATCTGGGTACCGT	CCCGTTATCCACCAGGAGAAG	GENE	MXRA5	chrX	3235452	3235469	3235562	3235583
GGGCAGCGAGATGTTCTCC	AAAACCGGACCCTTTCCATCAA	GENE	MXRA5	chrX	3235542	3235561	3235683	3235705
ACGCCTCTGTCTGAGAAGGA	GCAATGGAGTGTCTGGCCAA	GENE	MXRA5	chrX	3235657	3235677	3235797	3235817
CTGTCAGGGAAGATCCAGGAAATT	ACAGGATGGTGGTCTTGCTTTC	GENE	MXRA5	chrX	3235756	3235780	3235890	3235912
GAGGCTAGGATTTGAGGTTGCT	GTTCTCAAGAACGGTACCTTAGTGATAC	GENE	MXRA5	chrX	3235858	3235880	3235975	3236003
TGGCCTCGATCTTGTACTTGAAC	GAGCATTATCAAAAGGGCACAGTTT	GENE	MXRA5	chrX	3235948	3235971	3236076	3236101
GATGCTTAAACATCTTACCTGTGGAAAC	AGCCACAAATCCTCACCAAGTC	GENE	MXRA5	chrX	3238031	3238059	3238149	3238171
GGTTTTCCTGTTGCCTCACAG	ACCAGAGCAGCTCAAAGTTCTTT	GENE	MXRA5	chrX	3238084	3238105	3238214	3238237
GAGACCAGAATTTGGATGCAGGA	ACGGGATCACCCTCAACTAACTTA	GENE	MXRA5	chrX	3238181	3238204	3238316	3238340
GTGGAAGAGACCATAGGGATATTCTG	CCCCAGTAATGAGAGAGAGAAAAGTTAT	GENE	MXRA5	chrX	3238291	3238317	3238431	3238459
AGGTGCTATGGGAATGTATCCTGT	GGAAGACTCCCTTTCTTTACCAACAA	GENE	MXRA5	chrX	3238394	3238418	3238518	3238544
CTCCCAACTGTGGAAAAGAAAGAGT	CGAAGAACTGACCAATTCAATGGCTA	GENE	MXRA5	chrX	3238493	3238518	3238632	3238658
TCAGGGATGTTGTTATTTCCAAACACTT	TCAAGTACAACAATTCCTCTCCCATTG	GENE	MXRA5	chrX	3238600	3238628	3238697	3238724
AGTTCTTCGGTCAGTAAACTTACTAGGA	ACTTCCCAGTCACCTCGTCA	GENE	MXRA5	chrX	3238650	3238678	3238803	3238823
GTTATTTCCGGTTTGTTGGTCCAG	CAACGCCAGGATGGAAGAGTT	GENE	MXRA5	chrX	3238780	3238804	3238928	3238949
GACTCTGGTTAGTTGATGAGAAGCAT	CCAAATGAATTATCAACACCCTCTTCC	GENE	MXRA5	chrX	3238902	3238928	3239036	3239063
CAGCTTTGTAGACAAGTTAAATGCATCC	AAGCATCTAGAGATTCCAAGGAAAATGT	GENE	MXRA5	chrX	3239004	3239032	3239139	3239167
TTCTGGATTCCCCACATAATTCAAGAAA	CTCGTCCCCATCCACAATTCTC	GENE	MXRA5	chrX	3239112	3239140	3239225	3239247
TGGTGGTTTGTCCCAAAGACAT	GTGGCTTCAAGTCAGGCAGA	GENE	MXRA5	chrX	3239204	3239226	3239358	3239378
GGAGAATAGCCACAGTGGTTTCAA	GATTTCACTTCCGAGTTTTTGTCCTC	GENE	MXRA5	chrX	3239309	3239333	3239451	3239477
TGAAATGGTGTGGAGACTGTCAA	CTACAGACAGGCATACCTGTTACC	GENE	MXRA5	chrX	3239428	3239451	3239531	3239555
GGGTCTGTAAGATTTTCCCCAGAA	CTAATGCCATACCAACTTCTCGCT	GENE	MXRA5	chrX	3239506	3239530	3239656	3239680
CTTAAATTCTCCCATAGTGGAGACCAA	AAGAGACACTTCCAGTCACATATAAACC	GENE	MXRA5	chrX	3239628	3239655	3239769	3239797
CAACATTTGTGGCAACATCATCCTT	CTGAAAACTGAGGGCCCTTATGATT	GENE	MXRA5	chrX	3239723	3239748	3239851	3239876
TTTCTGGTGGTTGTCATGTAATCTAAGG	AAGAGCGTCCGGATCCAAG	GENE	MXRA5	chrX	3239824	3239852	3239957	3239976
TTTCTGAACTGGGAGTAACAATGTTTCTA	AGAATGCAGAACCCACATCCAA	GENE	MXRA5	chrX	3239903	3239932	3240045	3240067
CCCGTGTTTTCTCCGTGGT	ACTCAAGCACCTGACATTAAGATTTCA	GENE	MXRA5	chrX	3240021	3240040	3240146	3240173
ACCAGAGAACTCTCCACTTGACT	CACCCTTCTCGAAGGAGACC	GENE	MXRA5	chrX	3240124	3240147	3240273	3240293
GCGTAATCTCCTTCTCCCGTTG	AACCACAGTTGGTACCCTCCTA	GENE	MXRA5	chrX	3240252	3240274	3240362	3240384
GTTGCTGTTGTGGTGTCTTTGTC	GCCAAGAGAGCAAATCCATCACTTT	GENE	MXRA5	chrX	3240340	3240363	3240441	3240466
CTCATTATACCCAGTGTGGAGTCA	GTAGTCTAAGCACTCAAGACACCTTAC	GENE	MXRA5	chrX	3240415	3240439	3240562	3240589
GTCTGAGACATCTCTTTCATACCCTTTT	GGGTTAATGACTCCAGTACATCACA	GENE	MXRA5	chrX	3240529	3240557	3240678	3240703
TGGTTCCCCTATAGTAGAATCCTCAAAT	GACTAAGTCACAACCAGATGAGGATAAG	GENE	MXRA5	chrX	3240648	3240676	3240749	3240777
GTGTGCAAAGGTGTCTTCTTTCAT	CAGATGTTGGATCGTCACCAGAG	GENE	MXRA5	chrX	3240726	3240750	3240863	3240886
GGCTCATACTCACTGGATGTGG	ACCATCTCCTACTCTGCACACA	GENE	MXRA5	chrX	3240841	3240863	3240947	3240969
GTGGGCTTTTCATAGACTGTGTCTAA	CCTCTGGAGGAAGTTGTTGATGAC	GENE	MXRA5	chrX	3240922	3240948	3241055	3241079
AGTTATCTCCTCAGTCTTCTCGGAAA	CTCAGCAGATGTACCTCTACTTGG	GENE	MXRA5	chrX	3241029	3241055	3241179	3241203
ACCCAAAACGTGCTCTTCTTCA	GTACCCCCATTGATTAAAACCACAAG	GENE	MXRA5	chrX	3241158	3241180	3241299	3241325
GACTTCTAGACTCAAGGATGGAGGA	AGAAGGTCGCAGAGTGTTTGAAT	GENE	MXRA5	chrX	3241275	3241300	3241426	3241449
TGTTTGCCATGTTTATCCTTCGTCTA	GACCAAGAGGTGTTCCTCAAAAC	GENE	MXRA5	chrX	3241400	3241426	3241548	3241571
GTCTCCATTGATGGCATCATCCTT	TGCAAAGGCTCTTTCCAGAGT	GENE	MXRA5	chrX	3241524	3241548	3241653	3241674
CATCCTCCACGATGTCTTCTCTG	TCCAAGTCAGTGACAGTGGTTACTA	GENE	MXRA5	chrX	3241631	3241654	3241779	3241804
GTCACTGTGATTCCCACCGTAAA	TGTATACATGTTGCCAAATGGAACTCT	GENE	MXRA5	chrX	3241720	3241743	3241818	3241845
CACTGTCACTGACTTGGACCTTT	GGAGTCGGTGACATTGCCTT	GENE	MXRA5	chrX	3241787	3241810	3241930	3241950
CTAAGGTGGGCTTCGGGTATT	GCATTGCTCAAGTGAGGGATGA	GENE	MXRA5	chrX	3241897	3241918	3242040	3242062
ACCCTATATACCATGCGGTCCATT	TGAAAGCGCCCATGGATGA	GENE	MXRA5	chrX	3242017	3242041	3242145	3242164
AGAATGGAGAACTTGCTGTCTGG	CCTAGTGGAGCTGTGCAAAGA	GENE	MXRA5	chrX	3242122	3242145	3242264	3242285
GCAGCTCAACTGGCATGGA	CAAGAAGGTGCTACTTTCCTACTACAC	GENE	MXRA5	chrX	3242223	3242242	3242355	3242382
CCTGCCTTGTATCTTTGGTGGA	TTGCAGAACCAGAATGGGTCAT	GENE	MXRA5	chrX	3242315	3242337	3242427	3242449
CGTACTCTGACGTCGGTTCA	AGAGAGCTCATGCTCAGCAAAG	GENE	MXRA5	chrX	3242385	3242405	3242527	3242549
GAGCTTCCTCATCAGCATCCT	ACAGTTGCCTTGGACTTTGAGTG	GENE	MXRA5	chrX	3242480	3242501	3242625	3242648
CTTTTCATAGTTTTCTCGGGTCATTGG	CTCTTTGAATATGACCGACGAGCA	GENE	MXRA5	chrX	3242598	3242625	3242748	3242772
GATGTCACAGACCAAGTTCACCAT	AGGAGTATTGAGGAGGAGCAAGA	GENE	MXRA5	chrX	3242718	3242742	3242835	3242858
GCAGTTGGAATTTCTCCAGGATGAG	CATGAGATACACAAGCTGAAGGACA	GENE	MXRA5	chrX	3242786	3242811	3242908	3242933
CTCTATTGAAGGCTTCAGACAAGTCA	GCTCCTTACCCTATTGTCTATTTGCTTA	GENE	MXRA5	chrX	3242883	3242909	3243026	3243054
AGCTAGGAGTGGTCTGCTCT	GTTAGAACTCTTCCTGCCAGCAT	GENE	MXRA5	chrX	3248026	3248046	3248162	3248185
GAAGCGGCATGTTCCGAAG	ACGTCTCTGAGGCTACTCCAT	GENE	MXRA5	chrX	3248143	3248162	3248296	3248317
GGTGGAGGAGATTTCCTTCCAA	ACCCTCCAGGGTCTCTCTAAC	GENE	MXRA5	chrX	3248275	3248297	3248383	3248404
TGGTCAATGTGCAGCCTCATTAA	GTACTGGTTTCTGTTTGTGGTTGTG	GENE	MXRA5	chrX	3248361	3248384	3248508	3248533
TTAGAGGATGCAATTTAGTGACGCT	GACTGACCAAGTTGGAGCTACTTATG	GENE	MXRA5	chrX	3248640	3248665	3248747	3248773
TTGGGATCTCATTGCCGTGAAT	CCATATGGGAGTTAAGTATTCGCTATTT	GENE	MXRA5	chrX	3248726	3248748	3248862	3248890
AGCTACACAGAGGAAATGCACAT	CCGCTGGCATTGCTAAACAC	GENE	MXRA5	chrX	3261571	3261594	3261706	3261726
AGTGGTACAAACCCCAAATTGATTCT	CCCTCTCCGTGGTGCTG	GENE	MXRA5	chrX	3261675	3261701	3261832	3261849
TCGATAATCTATTCTCGGGATCGTCTT	AGACTTGTAGGTTTTCTCTGTCCCT	GENE	NCKAP5	chr2	133430827	133430854	133430976	133431001
GCCGAGCACAGTGAAAGGTATAAT	CTGGACTATGGAGATAATGGTTTTGGAG	GENE	NCKAP5	chr2	133483121	133483145	133483244	133483272
CTTTCACTAACTGTCCCCTTCCAG	TGCTCTGCCTCATTTTGATTTGTATGA	GENE	NCKAP5	chr2	133483221	133483245	133483364	133483391
GTACACTTTTTAGAATCAGGACCAACAG	CTCAGACATGCTCATCATTCGGA	GENE	NCKAP5	chr2	133486326	133486354	133486460	133486483
TTGCCATTGGGTCTTCAGCATA	TTGATGAAAGGTGATATGTGATTCCACA	GENE	NCKAP5	chr2	133486439	133486461	133486542	133486570
ACTGACTTACTCATCTCCTGGTGAAA	AGAGGGATGAGGCCTCTTCAG	GENE	NCKAP5	chr2	133489226	133489252	133489337	133489358
GCATTTTACCTGAGGAAGCTGGTT	CCATGAGAGCCCAAACCCTTG	GENE	NCKAP5	chr2	133489301	133489325	133489444	133489465
GGAGGAAGGCACTTCACGTT	ACAGTGGGATCGGAACCTTTC	GENE	NCKAP5	chr2	133489425	133489445	133489576	133489597
GATTTCCCGAGTCTGGGAGTG	CTCCAGATCATACCCCAATTTCCAT	GENE	NCKAP5	chr2	133489556	133489577	133489687	133489712
TGGCAACCATGTGTGAATAGTT	CGATGCAGTTGCAGATTCTGTATTT	GENE	NCKAP5	chr2	133531256	133531278	133531404	133531429
GTGAATTTTTACCTATGATGTGGCTCTG	ATTACTCTGAGGATTGCAAAAGGATCTT	GENE	NCKAP5	chr2	133531377	133531405	133531513	133531541
CCCAGCCAGAACATCTCAGAT	CTGTCTCATCGGCAGCTCTA	GENE	NCKAP5	chr2	133538569	133538590	133538695	133538715
TTTTTCTTGTGGTTTCCTTGAGTACTGA	GCAAGGTAACTTATCAGAGGAATCACTT	GENE	NCKAP5	chr2	133538668	133538696	133538813	133538841
ACTGGCCTTTAATGCACAGGAA	ACCAACTGAAGATTGAACCAAGGAA	GENE	NCKAP5	chr2	133539423	133539445	133539572	133539597
CATGCAACAGGGCTGTGTCTA	AGAAAAAGAAGCCTGAACTACAGTGT	GENE	NCKAP5	chr2	133539552	133539573	133539697	133539723
TGTCCTTGATAAGCTCATTTTCTGTCTC	AAGAGTAGACTTCCAGCTCTGAGT	GENE	NCKAP5	chr2	133539670	133539698	133539820	133539844
TTTGGAGATGTCCATTTTCCTGCT	GAAGAAAAGGTCATGTTGTGCATTCA	GENE	NCKAP5	chr2	133539797	133539821	133539941	133539967
CTTGGCCCTTTTCCACATTTTCC	GCACTTTTGAAACAAGCAGTACATCC	GENE	NCKAP5	chr2	133539919	133539942	133540054	133540080
GATGCCTTCCAGAAGTTTCTAGCTT	AGTGCCAATGTGGCTGTACTT	GENE	NCKAP5	chr2	133540030	133540055	133540171	133540192
GCGGTCACTGCCTGGTTC	GCATGGGAGCCCAAGTAAGTT	GENE	NCKAP5	chr2	133540151	133540169	133540280	133540301
TCAGACTTTGGAGGGATCCTCAA	CGGAAAGCTCTCCCAACAAGG	GENE	NCKAP5	chr2	133540254	133540277	133540407	133540428
CTCTCCAACATGGGAGCAGAAG	CCATCGAAGGGTCAGGCAAAG	GENE	NCKAP5	chr2	133540383	133540405	133540494	133540515
GGCGGTATTGGTAATGATCTGAGTG	AGATCCATGAGAAGATCCCTTTCCT	GENE	NCKAP5	chr2	133540466	133540491	133540614	133540639
CTGGTTTTAGGTGTGGTTTGCT	GTGACCCTACCGGATTCACAA	GENE	NCKAP5	chr2	133540591	133540613	133540741	133540762
CATCAGCTAAACTGCCCTGTG	CGTGCCAGGGAAACATGAAAAAG	GENE	NCKAP5	chr2	133540720	133540741	133540866	133540889
GAACTTTTGGAGGCTTCATTTAAACTGT	ATGGTTGTCAAAGTGCTCATGAGA	GENE	NCKAP5	chr2	133540839	133540867	133540965	133540989
GGAAGGCGAGTTTTCAGTCCTT	TGAATGATAGCGCCTCCACAC	GENE	NCKAP5	chr2	133540944	133540966	133541088	133541109
CATTTACCCCTAAGAAGGAAGGCTT	CCCCACAAAGGGACATAGGATTAC	GENE	NCKAP5	chr2	133541059	133541084	133541193	133541217
GAAGGAGAGATCCTGGGAGTCT	CAGTCATTCAAACCCGATGCC	GENE	NCKAP5	chr2	133541172	133541194	133541322	133541343
CATTACGGTGAAGGAGCTGGAG	CTAATCCGGCCACGACAGA	GENE	NCKAP5	chr2	133541288	133541310	133541414	133541433
CAGAAGGTTTCTTCCTCTGCACT	CAGGCCCAGCTATGACTATTCAC	GENE	NCKAP5	chr2	133541392	133541415	133541538	133541561
GTTTCGGACTTGGTGGATGAAG	CATTGAGTCTAGTGACAGTGGAGAG	GENE	NCKAP5	chr2	133541511	133541533	133541659	133541684
CCACAGTGTTCATCCCTCGT	CCAAAACATTCCGCCCAACTTC	GENE	NCKAP5	chr2	133541634	133541654	133541766	133541788
GTGACCCTGGAGTCTGACTCT	CCTTAGCTCCTGGGAAACTCTCA	GENE	NCKAP5	chr2	133541698	133541719	133541848	133541871
CCTGAGCTCTCAGTCTTCATGAATC	GGGCAAGTCTTCACCTCAGAA	GENE	NCKAP5	chr2	133541823	133541848	133541945	133541966
GCTTCGGGCTCCATTAGTTTTGAT	TGACACAAAATCCTCAGCAGCAA	GENE	NCKAP5	chr2	133541922	133541946	133542070	133542093
GTGTGTTGGTTTGACCAGCTT	GCTGCTGCAAGAGACTATACTTTCTTTA	GENE	NCKAP5	chr2	133542050	133542071	133542186	133542214
TCTCAGTGTCCTCTTCAGACCTTT	GGGTTGTCACTGTTACCAGAAAT	GENE	NCKAP5	chr2	133542163	133542187	133542301	133542324
GCAGGAGTTGAATTGATGGAAATCTC	GGCCAAAGACTTTTAGTTTCATTAAGCA	GENE	NCKAP5	chr2	133542276	133542302	133542422	133542450
ACAGTCACACATTCTTCTGAAGAAGTC	TGGAGAACCTGGATGTCCTTGT	GENE	NCKAP5	chr2	133542378	133542405	133542521	133542543
AGACCCACATAGAGATTTTCCAAACC	TCAACCTCCAGCTTTCAGACAC	GENE	NCKAP5	chr2	133542494	133542520	133542638	133542660
GCTCATCAAACGTTTCATTGTCATCA	AGGCCTGAAAAGCTGACAAGTT	GENE	NCKAP5	chr2	133542613	133542639	133542765	133542787
CACAGCTTCATCTCTAAGGGACA	GCAGGCCACATGGCAGTAAAT	GENE	NCKAP5	chr2	133542732	133542755	133542876	133542897
CTGTCGGAAACACTGTGGGTTA	GAACCCCACAAGACATTTGTTTATGAT	GENE	NCKAP5	chr2	133542855	133542877	133542970	133542997
CCGCATCAACGTGGGAATCTA	AGATTGCATGAACTCGAATGAAGGAAT	GENE	NCKAP5	chr2	133542949	133542970	133543076	133543103
GGCTGCTACTTTTAATTCCAGGAGAATA	AAATGAACTACCTCCAACTCGTATCAAG	GENE	NCKAP5	chr2	133543048	133543076	133543192	133543220
GCCCTTCCAAAATGTGGCTTTC	CCTAGCAATCATCACAAAACTGGGATA	GENE	NCKAP5	chr2	133543171	133543193	133543269	133543296
GGAGCGAAGAATCAATACTTAGCCTTT	AGCACAAATTAAGTCCCATGATGTACTT	GENE	NCKAP5	chr2	133543243	133543270	133543355	133543383
GAGGATTCTTTTCTGGTTCATTCCGA	CTGTCCTCGAAACAGCTACAGT	GENE	NCKAP5	chr2	133547554	133547580	133547688	133547710
AAAGAGACAGTTCACTGCTGCT	GTGTTGATATTTACTCTCCTCTGAGCAA	GENE	NCKAP5	chr2	133547667	133547689	133547810	133547838
CCAAAACAAGTGTTCTGAAGGCA	CGCTATTCAATGTTTCTGCTTGGTTTTA	GENE	NCKAP5	chr2	133554164	133554187	133554307	133554335
ATATGCCTTGCTCATGAAGATGTT	TTCCAACAGCGAGTCAGACC	GENE	NCKAP5	chr2	133617965	133617989	133618086	133618106
CTGGAGGAGCAGATCAGAAGTG	ACTTTTTCCTCCTTCGATGTGTTTGT	GENE	NCKAP5	chr2	133618065	133618087	133618189	133618215
GTCACAAAAGTGCCTTGAAAAGAACA	AACTTATTGGTAAATTAGAGTCGGTGCAT	GENE	NCKAP5	chr2	133626464	133626490	133626595	133626624
ACTGGTAGCACACACACATTTTGA	TTTTTGTATCTTACTGCAGGCAGAGAA	GENE	NCKAP5	chr2	133636334	133636358	133636481	133636508
CTCCAAAGCCAACGCTGAATT	TTGGATCACGAGGAGATATATTTAGTAACT	GENE	NCKAP5	chr2	133636463	133636484	133636560	133636590
CACTCAAAACCAGTGCCAATAAAAGA	GTTGATGAGGATTCGAGGAGTGA	GENE	NCKAP5	chr2	133721214	133721240	133721359	133721382
CCCTCATCTGTACTGCTGCTT	ACACTCATGCTTATTTTTCACTGGAGAT	GENE	NCKAP5	chr2	133721339	133721360	133721473	133721501
TGGGTTAGAGAGGACAAACCTAGAG	CTCAGGATGGAAGAAACAGTACGAAAT	GENE	NCKAP5	chr2	133751643	133751668	133751790	133751817
CTGGAGATCCTTGACTCTGCAATAG	AAGAGTGATTTCTACAACTCGAGTGG	GENE	NCKAP5	chr2	133751766	133751791	133751867	133751893
TGTTACTGGTGCAGAGAGAGAT	GGAGGTGACCCTAGAGTCTGAAC	GENE	NCKAP5	chr2	133887490	133887512	133887592	133887615
CAAGCTACGCATCTGAATTCTGTT	TCATAAACACCTTCCTAAAAGTCATCCC	GENE	NCKAP5	chr2	133887567	133887591	133887700	133887728
AGGCAAAGTAGCTTTCAAGCCA	CCTGAGAATGGTCAACTAATCATGTGT	GENE	NCKAP5	chr2	133971219	133971241	133971365	133971392
AGATCAGCAAAGCTATAAAGGATGCTAC	TGAGTTTTCATCTGTCTTTGTCTGCTT	GENE	NCKAP5	chr2	134060546	134060574	134060688	134060715
ATCTCAAGGGATGTTGCTAATGGT	GGGACTTTGGAAAAAGGCTGTCT	GENE	NCKAP5	chr2	134274896	134274920	134275046	134275069
AGTACTTACCACAAGACTGCTGTCTA	CACTCTTTTCAGTGACCCTGGAA	GENE	NCKAP5	chr2	134275020	134275046	134275147	134275170
AGGCCAAGAAGGTGCTTTCTTT	AGCTCACACACTGTTTTCTGGAAATA	GENE	NTAN1	chr16	15131851	15131873	15131952	15131978
CTTTTCCCACAAGCCATCTTCATTTTT	CACTTCGCCTCTGGCTGA	GENE	NTAN1	chr16	15131909	15131936	15132041	15132059
GTGAGCTGGAGATGGGTGTTT	GGGACAGTAAGGTTGGCTTCTC	GENE	NTAN1	chr16	15131972	15131993	15132093	15132115
TCTGTCAATGGCATCCAAAAAGT	GCACCAAGATGACAAGCAAATACTAGA	GENE	NTAN1	chr16	15132296	15132319	15132431	15132458
CCCAGCCTGTAAACTCTCACC	ATTCCTGAAATTCTATCCTTGACACGTT	GENE	NTAN1	chr16	15132411	15132432	15132553	15132581
GCTGGTCCCTGATAATGTACGG	CGTGCTGCGCGAACTTTAG	GENE	NTAN1	chr16	15133694	15133716	15133836	15133855
ATTTGAAACTCACTGGTCCTCCTG	TCTTTTGTCAATTCAGAGTCATCCTGTT	GENE	NTAN1	chr16	15133813	15133837	15133934	15133962
CTCCAACCCACAAAAGATGCAC	GCTCCTCCTTCGCCTTTATTATACAAA	GENE	NTAN1	chr16	15134894	15134916	15135038	15135065
GGTCCTGAGACCCACATCTTTG	AGAGGAACTTTTCTGACTTCTGGTCTTA	GENE	NTAN1	chr16	15135433	15135455	15135548	15135576
TGTGCCCTTCTTGGGTTTTGTA	CTTCAGTGACGACAGGCAGT	GENE	NTAN1	chr16	15138088	15138110	15138220	15138240
AGAAGTTGATGAGTGAGTTTTTGTGACA	AGCAAGTGTTCATGGAAACTGAGAAT	GENE	NTAN1	chr16	15138193	15138221	15138338	15138364
CAATTCACCTATGAGAGCAGCGT	ACTTGAGTCCTTTCACCCTTGTTC	GENE	NTAN1	chr16	15141267	15141290	15141412	15141436
CAAAGGTTGGGTCAGTTTAAGTAATGG	GGGCGTTATCCCAAAAGGCTAT	GENE	NTAN1	chr16	15141661	15141688	15141809	15141831
CCTTTTGGGATAACGCCCAAT	AGGAAAGAGCCAGACTTCTCAGA	GENE	NTAN1	chr16	15141814	15141835	15141935	15141958
CCCACTTGTTGAACAGACTGACC	ACTAACACACTCCCCACACACTA	GENE	NTAN1	chr16	15141913	15141936	15142058	15142081
CCATCCTCCGGGAACCTTC	TGCTGCTAACATCGTCTCTCTTC	GENE	NUP210	chr3	13359155	13359174	13359290	13359313
CCCCAGGGCTCTTCTCTTTCT	GCTCTAACCAACCCTGTGCTC	GENE	NUP210	chr3	13360510	13360531	13360661	13360682
CAAGAGCACAGGGTTGGTTAGA	GCACTTCCTGGATTCCTACCAG	GENE	NUP210	chr3	13360659	13360681	13360784	13360806
CGAAGAGCGTGAAGAACATGAC	AGACGTACAGTAGGGCAGGAA	GENE	NUP210	chr3	13360763	13360785	13360886	13360907
CCTCCATTTCTTACACCTCAGGTT	CCAACCAAGCCATTGCCATC	GENE	NUP210	chr3	13361161	13361185	13361308	13361328
CACCACAAAAGCCACTGTCAC	GCATTCGCAAAGGAGAAGTCTTT	GENE	NUP210	chr3	13361285	13361306	13361429	13361452
GCCGACCGTGTATGTGATGAAG	CCCCCACTCTGCAGAATGTG	GENE	NUP210	chr3	13361396	13361418	13361506	13361526
CATCCACACCACATTCCCTCTT	CCGACCAGGCTGAAATCCTTT	GENE	NUP210	chr3	13363000	13363022	13363152	13363173
CTCGGAACTGGTGTAGTGGTT	GAAGAAGACAGCTCTGGTGGTC	GENE	NUP210	chr3	13363127	13363148	13363249	13363271
CACCTGCTCTGTGGAGAAGT	GGGACAAGACAATACACCCTTG	GENE	NUP210	chr3	13363208	13363228	13363344	13363366
AGAGACTGTCTCCAAGTCCCTTT	GCTGCCAGTCCCAGTTCAAG	GENE	NUP210	chr3	13363647	13363670	13363759	13363779
CACATCTTGAGATGGGAAATCAAAGAC	GAATTTGGTGTGGTGGCCAT	GENE	NUP210	chr3	13363727	13363754	13363878	13363898
CAGCCCAAGCCCCTCATT	GAAGCTTCCTTGGCTCCCT	GENE	NUP210	chr3	13364785	13364803	13364938	13364957
CCTCAGACGGCTTTTCCCTAAA	TGGGATCCGTGACGGTTTAC	GENE	NUP210	chr3	13367186	13367208	13367330	13367350
GTGCCCAGCGACCTCATA	GAGTGTCCAGCTATGGAAAGGG	GENE	NUP210	chr3	13367313	13367331	13367457	13367479
CAGGTTCCCTTGCTCAGGAT	CGTGTGTGGGACGCAGAG	GENE	NUP210	chr3	13368688	13368708	13368837	13368855
GGGCATGAAGTCCGAGAGG	AGCTTCTTTCCCGAGACTGAGA	GENE	NUP210	chr3	13368811	13368830	13368962	13368984
CAGACTTTCTGTGTTATCCCCAGTT	GAATGACCGTGACCTTCACTGT	GENE	NUP210	chr3	13370187	13370212	13370339	13370361
CCAGAGTTGTCGTGGAAGTGG	CACTGAATCCTCATCATACCTGTATGTT	GENE	NUP210	chr3	13370319	13370340	13370455	13370483
GTATTCACTTTTACACCTGAGAGGCATA	ATCAGGGTCTATGATCGGGACA	GENE	NUP210	chr3	13371877	13371905	13372025	13372047
TGCAATCACTTCGATGGTGGA	CACTGCTGCCATCTACAAAAACA	GENE	NUP210	chr3	13372005	13372026	13372155	13372178
CGCACAACTTTGCTGGAAACAA	CCATCGGAAGTGAAACTTGCC	GENE	NUP210	chr3	13373755	13373777	13373895	13373916
CCCCTGCCCATGCAACAT	GGTGGTCAAGGCTGTGGAC	GENE	NUP210	chr3	13376862	13376880	13377013	13377032
CATACAGCTGCCCCGATGT	GCCTTACCCCTGAAAACGTGTT	GENE	NUP210	chr3	13376992	13377011	13377126	13377148
GTGGGAGGTGAGCTCTGG	CCTGCAGATGCCCATCTATGT	GENE	NUP210	chr3	13378252	13378270	13378404	13378425
GGGTTCTGGTGGTTGGTGATG	CTGTGCCATGCTCTTCTCTAGT	GENE	NUP210	chr3	13378378	13378399	13378528	13378550
CTTCGGGAACCAGGATTCAGAG	CACCTAAGTGCCACCCTGTTT	GENE	NUP210	chr3	13379297	13379319	13379423	13379444
TGCCGGTCTCTGCATCC	AGCCTCAGTCCAACATCCTTTTC	GENE	NUP210	chr3	13381374	13381391	13381488	13381511
AACGCTCTCATTGCTGATGGA	GCTCTCTGAGTGGGAGGTG	GENE	NUP210	chr3	13381468	13381489	13381586	13381605
GCAGGACGTGGCCTCTT	GGCACAGTAGTCCTTTCTCTCCT	GENE	NUP210	chr3	13381710	13381727	13381812	13381835
CCACATGGTGTGGGAAGAACTC	GCCCTTGATGAAGCCCTTGAC	GENE	NUP210	chr3	13383219	13383241	13383361	13383382
GGATGAGGAATGTGATGGTGTAGTT	CATTGGTGTGAGTTCTCCTAGGG	GENE	NUP210	chr3	13383337	13383362	13383479	13383502
GTCAGCACTGTCTCTGAGGTG	AAGAAGCCCTTCCTTGCCAAATA	GENE	NUP210	chr3	13383447	13383468	13383549	13383572
CGGAGCTTCAGGTCCATAAAGG	TCACGGAGCACCATAGATGGTA	GENE	NUP210	chr3	13383523	13383545	13383672	13383694
CGGAACATTCCTCCCACAGTC	TGTCGTTTACGTGTCGGACAT	GENE	NUP210	chr3	13384594	13384615	13384705	13384726
ACACGGATGTACAGCTCCTGA	CCCTGCAGCTGCGTAAC	GENE	NUP210	chr3	13384685	13384706	13384841	13384858
CACAACAGCCCAGATAAGGAATGA	ACTTCTTCCTCAACACCAGCAC	GENE	NUP210	chr3	13393321	13393345	13393427	13393449
GGTAGGCCACCTTGACAACAT	CACCTTCCTGGGCAAGACC	GENE	NUP210	chr3	13393402	13393423	13393542	13393561
GTGGGTCTTGCCCAGGAA	TCTAATGGCCTTGCCCTTGTC	GENE	NUP210	chr3	13393540	13393558	13393690	13393711
CTTGCCCCGCTACCCATAG	CAGGCCATTTTGGTTCACGAG	GENE	NUP210	chr3	13395006	13395025	13395134	13395155
TGATGGCTGTGGTTCCTGATG	ACATAGTTTCAACACACACAGTTGTCT	GENE	NUP210	chr3	13395113	13395134	13395260	13395287
CTGGGCCATCAGGCTTGT	GGTTCGACAACTTCAGCTCTCT	GENE	NUP210	chr3	13395386	13395404	13395521	13395543
TGGTGGACTCCCACTGGAT	GTGACCACAACATCTGACCTGT	GENE	NUP210	chr3	13395499	13395518	13395618	13395640
TCACCTCCTCCCGAGCAT	CCGTGGTGAAGTTCGTCTG	GENE	NUP210	chr3	13399691	13399709	13399812	13399831
CGAGGGTGAGCCTGGAC	GGCATAGCTCAGAGAGGAGTGA	GENE	NUP210	chr3	13399787	13399804	13399938	13399960
CAAGGAGGGTCTGGAGCA	GCCGTCCAAATTCTTCCAGAAC	GENE	NUP210	chr3	13401739	13401757	13401880	13401902
CGATGCTGTCAGTGTCCTCAG	AATGCCAAGTCTTCTGCCTCTT	GENE	NUP210	chr3	13401853	13401874	13402001	13402023
GGGTTTATCATGCAAATTCGTCAGA	CGCTTCTTGTGAGCTACAGACAC	GENE	NUP210	chr3	13407352	13407377	13407499	13407522
GGTGATCTTGGCACTCAGGT	TGATTTCAGGGTGACCATCTAGTTCT	GENE	NUP210	chr3	13407470	13407490	13407604	13407630
CCATGCTGAGAACCCAGACAA	GTGGTCACCTTGAGCGACT	GENE	NUP210	chr3	13413264	13413285	13413393	13413412
ACCTCGACAGCCAAGTCAAA	GTATGTGATCGAGCCCCACAG	GENE	NUP210	chr3	13413366	13413386	13413509	13413530
ACACGTGCCTCCACCTG	CAGCACTTAGGATATCCGAGCAA	GENE	NUP210	chr3	13413474	13413491	13413589	13413612
TCCTAAGTACAGGACCCAAGGTT	CAGTGTGATCCAGGCACATGA	GENE	NUP210	chr3	13415098	13415121	13415251	13415272
AAATGGAGTGGGTTCTGCACA	GCTGGTCCTGTGATGGCTTTT	GENE	NUP210	chr3	13415231	13415252	13415382	13415403
GACAAAAAGCCACAATCCCATGAA	CCCAGCATCTTGACATTTCCGT	GENE	NUP210	chr3	13416938	13416962	13417041	13417063
TGATAGGCGCCCGTCTTTG	ACATGGTTGTCATGGTTACGTGT	GENE	NUP210	chr3	13417017	13417036	13417161	13417184
ACAGAGGGTGGCTTCATAGGA	CTGAGTTCTTCGAGGTGCTCT	GENE	NUP210	chr3	13417738	13417759	13417882	13417903
GGTATGACCCATTCTGGGAGGA	GCTGGTTTCAGTCCTGTAGCTT	GENE	NUP210	chr3	13417859	13417881	13418000	13418022
CAACGACCCCACCTCATCC	GCCTGTTTTAGGGTTCACTGTTCA	GENE	NUP210	chr3	13418908	13418927	13419049	13419073
CAGGCACTCACGTCAGATACATA	TGAGTGCTCAGGCTCCCT	GENE	NUP210	chr3	13418945	13418968	13419075	13419093
CTCATATAGTCACAACTGAGCAGCA	TGTCATATGTCTTGCCCCTTAATTCAAA	GENE	NUP210	chr3	13420357	13420382	13420486	13420514
GCTCCGCCATGCCTAAGAAC	GTTGCAGCTTCAGAACAGCATC	GENE	NUP210	chr3	13421020	13421040	13421171	13421193
GCAGTGACCATCGACGTGT	ACATTTCCTGTCTTTGCTCTCTCTTT	GENE	NUP210	chr3	13421104	13421123	13421251	13421277
AGGAGGAAGGAAGCATCTGTCA	AAGTCAGGCTGCTGATTTTGGA	GENE	NUP210	chr3	13427730	13427752	13427869	13427891
GCCGGGTTCAGAAGGATGTTT	ATCTCTTTCTCTTGCTCACACCAC	GENE	NUP210	chr3	13427849	13427870	13427962	13427986
TCCACTATTCAACGTGCCTATAGGT	TCCTGGTGTCTGGGATGAAGA	GENE	NUP210	chr3	13429698	13429723	13429849	13429870
GATGCGAGCCTTGAGCTTG	CAAACTTTGACAACGTGCTCCTT	GENE	NUP210	chr3	13429821	13429840	13429959	13429982
CCAGACTCCTCAATGACCCAGAT	GACGATTGTGAAGGACTCCGA	GENE	NUP210	chr3	13432601	13432624	13432746	13432767
CATTGTGGGAGTCTGAGAACCTG	CCTCCACCCTGGGAAATTAACT	GENE	NUP210	chr3	13432718	13432741	13432842	13432864
CATGGGCTGCAGAAGACAAAC	GCCATTGTGGACCTCATCCA	GENE	NUP210	chr3	13438817	13438838	13438942	13438962
GTGGAGACGATCTGGATGTCA	GTCTTTGCCAGAGTGTAAGCCT	GENE	NUP210	chr3	13438922	13438943	13439058	13439080
CTCTAGGACCCTGGGTCTTAGT	GCAGCAGTGCTCCCAGAAG	GENE	NUP210	chr3	13441146	13441168	13441291	13441310
GCGAAGATGATGCTGGTGAGG	CAGTGCAGCTCCAGAGAGTA	GENE	NUP210	chr3	13441236	13441257	13441384	13441404
CAGCCTCTCAGCGCGAA	CAAGCTCAACATCCCCAAAGTG	GENE	NUP210	chr3	13461495	13461512	13461627	13461649
GAGGCCTCCAGCGTGAA	GCTGCTGCTGACGCTGT	GENE	NUP210	chr3	13461578	13461595	13461686	13461703
CCAAAGGATCTTGCTGTCCATACT	GGTCAGCACATTTATATAGGCTTCCA	GENE	PGAP1	chr2	197705860	197705884	197706008	197706034
GGAGTAAAAGAGGAATGAAGACAAAGCA	TTGGCTCACAATGTAGTTCACATAAGT	GENE	PGAP1	chr2	197705981	197706009	197706123	197706150
GCCAAAGGTTTACATGGATCAGGATTAA	GCTACTGGAATGTCTTTAACAATATTTATCCTC	GENE	PGAP1	chr2	197707508	197707536	197707616	197707649
GGAATCTAGCAAGTCTCTACTTAGGGA	ATAGCCTTCGCATGCACAGTA	GENE	PGAP1	chr2	197708536	197708563	197708684	197708705
GCATGCTGAGTAATACAATCCATGTTAG	TCCCAAACACTCTAGAAGAAGTGAAAAG	GENE	PGAP1	chr2	197708643	197708671	197708769	197708797
AATAAAACTTACCACAGGCTGGCT	GTGCTTCTCATTTTTAATACCAAAAGGCT	GENE	PGAP1	chr2	197709236	197709260	197709353	197709382
ACAGAGGGTTACTACAGTGTTTATGAGAA	GAGCACTAGCCATACTTCTTTCTTATCT	GENE	PGAP1	chr2	197710491	197710520	197710621	197710649
CATTTTGGCTTTACTGATTTGACATACCT	AGACCCTCTGAACTTCCTAAAGATATCA	GENE	PGAP1	chr2	197710579	197710608	197710715	197710743
AGGGCAAGTCTGGTGATATCATCT	ACTGGGAGGGTACTATATTGTTTTCTTCT	GENE	PGAP1	chr2	197710692	197710716	197710802	197710831
TCTTTACCTTTTCAAAGCTAGCCACAA	GTTTCCCCCTGATATCCTTGATTCTC	GENE	PGAP1	chr2	197711720	197711747	197711818	197711844
CTCACAGATGCAGAAGACAGTAGG	TTGTTACCAGAATTAGATGCCGTCATT	GENE	PGAP1	chr2	197711760	197711784	197711863	197711890
AGTCAACTGCCAAATCTGTATGAAA	CATGTTGGATAAAGAAGCCAAACCA	GENE	PGAP1	chr2	197712565	197712590	197712714	197712739
AGGATCAACTTTGTATGGTTTGGCT	GTTGCTGTTTTAGAGAACGTGGGATATA	GENE	PGAP1	chr2	197712700	197712725	197712816	197712844
ATTAGAAGCATTCTTACCTGTTGAGAAAAGA	AGTTGCCCATTGACTTACCTGTTT	GENE	PGAP1	chr2	197729694	197729725	197729809	197729833
CAGCCCCTTATGGAAAAAGTCTACA	CTAGGTGACAGTTAAGACTTCCTTTTCA	GENE	PGAP1	chr2	197735575	197735600	197735679	197735707
GGCTTCCATGCCACCATATATCT	CAGAAAACAATACCCATGTGGCATTATT	GENE	PGAP1	chr2	197737067	197737090	197737198	197737226
CGACAGTCTGATGACGTGTACATTTTA	ATGGCTCTTTACCAGCATTTTGTATTTG	GENE	PGAP1	chr2	197737172	197737199	197737301	197737329
ACTGTGCAATGGTTAGTGAATCTTCAT	GTTTATGTAACATTTAGGGTAACATGTTGTTAA	GENE	PGAP1	chr2	197737682	197737709	197737777	197737810
TGACTGCTGAGCACTTGCTT	AGCTTCTGAACTTTGGACAGGTAATT	GENE	PGAP1	chr2	197738255	197738275	197738402	197738428
CCACGTTGATTTTAAAAGCTTGGT	TGGCCTATACTACAATCTAGAGCTTCTG	GENE	PGAP1	chr2	197738276	197738300	197738420	197738448
GCCATTTGTATTTAACACCACTTTCCT	TAACTCCATACAGAAGTGAAAACCTG	GENE	PGAP1	chr2	197738445	197738472	197738590	197738616
AACAGTCTTAGGTGGATCATCAAACT	TCTTGTTGTTTATGTACCATCTGTTCGT	GENE	PGAP1	chr2	197744667	197744693	197744808	197744836
GAAGCCATAATTTACCTTAATTGTTGGCA	CTAGGTGTAGAGATGGTTTCTTTTTCCT	GENE	PGAP1	chr2	197750133	197750162	197750272	197750300
TTCTAAAAGTGTGGTTTCCGAGTATTGT	GTGTGTTTTGTTTTGTGCTGTTCATC	GENE	PGAP1	chr2	197750491	197750519	197750609	197750635
TGTTTTGATGGGTGTCTTATAAAGTGGT	CTGTTGTCATCATTACTGAAGCAATGT	GENE	PGAP1	chr2	197757902	197757930	197758028	197758055
AAATCCATCATGGCTGTAAATGATATAGTAAAG	TTGACTACAGTTCGAGCATTCTTTGAT	GENE	PGAP1	chr2	197761779	197761812	197761878	197761905
AGCATCAATAAGATCAAAGAATGCTCGA	AGCACTAAAGGAAACTCAAATGTTCCA	GENE	PGAP1	chr2	197761867	197761895	197762004	197762031
GCCAATTAAATTACTGCATTGAGGAGAA	TTTCTTTTAGAGTTCAGCAGTGCCT	GENE	PGAP1	chr2	197762964	197762992	197763078	197763103
GTCTGTTGAGACCCAGGTCTT	TGTCTAGGCCTCACAATATAGTGAAACT	GENE	PGAP1	chr2	197763058	197763079	197763191	197763219
CTTCTTTCATGCTCCACTGGGT	TGGAGGATTCCGGGATTACCAA	GENE	PGAP1	chr2	197767245	197767267	197767371	197767393
TGGTAGAAAAGTCAATCCTGAACGAAC	TGTTTCAGGGAATGGCTACTGTTTTT	GENE	PGAP1	chr2	197767345	197767372	197767493	197767519
GGGAGGTTAATGTTCATGTAACAGT	GCAAGAGCATTGCTTACACTGAAAAATT	GENE	PGAP1	chr2	197777575	197777600	197777689	197777717
AGGTGTGGCTTGTGTAATAAGAAGATTTA	GCCGCAATTATGACCTGGTGAT	GENE	PGAP1	chr2	197777646	197777675	197777789	197777811
GCCGATAGGTTGCACCACTATT	GTGGCTTTGTATGGTGGAAGTC	GENE	PGAP1	chr2	197781098	197781120	197781200	197781222
TGTACAAACTTGGTCTGCTTCTGAA	GTTTAATGTGCACTTCACTCTTTTCCTC	GENE	PGAP1	chr2	197781176	197781201	197781322	197781350
CTTCACACACAGCATGCATTTCA	GTATTCCAGTTCTCTTTCTTCCTGGTAA	GENE	PGAP1	chr2	197784607	197784630	197784740	197784768
GACTTACCTTGCTTATAACTTCCAGCA	GCTATCCCGCATATGAGTTGTATCTTTA	GENE	PGAP1	chr2	197784714	197784741	197784815	197784843
TTCAGCATAGGATCCCTCTCCA	TGCATATGGTGAGGCTGAATTGTATTAA	GENE	PGAP1	chr2	197784794	197784816	197784914	197784942
GAGAGGGCAGAACCTTACCTG	TCTGGAACCTGGCGTTTTATGT	GENE	PGAP1	chr2	197791176	197791197	197791296	197791318
GGTTGCCAGAAAGACCATGAAG	CAGTGTCTAGCACGCTCAGT	GENE	PGAP1	chr2	197791275	197791297	197791412	197791432
GACTTAAGGGCCATGGACAGAAAA	CTGTGCCAAATGGAACACTGA	GENE	PGK2	chr6	49753599	49753623	49753743	49753764
GTGCTGACATGGCTGACTTTATCT	ACCAAAGCCCTCATGGATGAAAT	GENE	PGK2	chr6	49753720	49753744	49753824	49753847
CCCTTGGAAGTGGCTTTCACA	GTTTGGACTGTGGTCCTGAGAG	GENE	PGK2	chr6	49753804	49753825	49753941	49753963
CCACAACTTGAGCATGATTCTTGTTG	CAAAGCACAAAAGAATGGTGTAAGGATT	GENE	PGK2	chr6	49753916	49753942	49754060	49754088
TCCCCAGTAACAAAATCAACAGGAAAA	TTGGTGGTGGAATGGCTTATACC	GENE	PGK2	chr6	49754032	49754059	49754171	49754194
CTCCATGTTGTTGAGTACCTTAAGGAA	CTAAAGCCTTGGAAAACCCAGTG	GENE	PGK2	chr6	49754145	49754172	49754285	49754308
ACCAAGTATAGCCAGAAAGGGTCT	GACGTCTATGTCAATGATGCTTTTGG	GENE	PGK2	chr6	49754262	49754286	49754400	49754426
GGAACTATGAGCGCGGTGT	CGCTTTCATGTGGAGGAAGAAG	GENE	PGK2	chr6	49754376	49754395	49754512	49754534
GCTTTAATCTTCTTTCCAGAGGGATCTT	CTGGGCAAGGATGTTCTGTTC	GENE	PGK2	chr6	49754476	49754504	49754615	49754636
GCGCCTACACAGTCCTTCAG	GCCAAGGCAGTAGTTCTTATGAGT	GENE	PGK2	chr6	49754596	49754616	49754714	49754738
ACCATCAGGCCGACCTAGAT	GAAGCGAGTCATCATGAGAGTAGAC	GENE	PGK2	chr6	49754694	49754714	49754828	49754853
TGGTTCTTCTTCATGGGAACATTGAA	CAGCAAGTTGGTTCTTCAGCATTAAG	GENE	PGK2	chr6	49754803	49754829	49754935	49754961
AGACATAGGCTGACACCTGGAT	GCCAATCACAAAGCTAGATTTGCTT	GENE	PGK2	chr6	49754914	49754936	49755061	49755086
GGGCCTCCTGCAATAACTTCT	TTAAGAAAGGGCCCCTTGGAC	GENE	RGNEF	chr5	72980622	72980643	72980735	72980756
GTGCTTTCTTAGAGCCAGGACAA	TGCGCTCTGCAATCATGACA	GENE	RGNEF	chr5	73045602	73045625	73045756	73045776
GACGGATCTCATCAGCGACA	TGGAGGGAAGTTATTTGCAGACTAATTT	GENE	RGNEF	chr5	73045737	73045757	73045839	73045867
CCCCTGTGAGAGCATCTCCTA	GGTCACCGGAGAGTAACCTTC	GENE	RGNEF	chr5	73048675	73048696	73048780	73048801
GACGGTGACGGTATCTGTGT	AGGCTGTGAGGCGATTGG	GENE	RGNEF	chr5	73048750	73048770	73048871	73048889
CAGTGACCTACGTGGACAACAT	GGCAATTCCAGATGGGTCAGA	GENE	RGNEF	chr5	73048815	73048837	73048968	73048989
CCTTGGATGAGGAGCTCGT	GGGAACACACAGTATAGCATAAGG	GENE	RGNEF	chr5	73048944	73048963	73049083	73049107
TTTCCTCTTCAGTATCTTCTCACAGAGA	GGAGTGTCCTTCACGTAAAGCTAA	GENE	RGNEF	chr5	73069668	73069696	73069816	73069840
AGGGTGCCACACCATTAGAC	GCTTGTGGTTTGGTTATTTCCATTTTTC	GENE	RGNEF	chr5	73069797	73069817	73069922	73069950
GCTGGTGTCTTTGAAGCTCTGT	GGTCAGCGTTTCCGATGAGT	GENE	RGNEF	chr5	73072293	73072315	73072411	73072431
GAAGAAGCCTCCTTGCATTACATTC	GCATGCATTATCACATGCTAGAATCACT	GENE	RGNEF	chr5	73072387	73072412	73072531	73072559
TGCCTCTTTGTTGTATATCTGGAACC	GCCATAAGTGGGAAAGGAGCAT	GENE	RGNEF	chr5	73076424	73076450	73076576	73076598
TGTTCTTCTTAACAAAAGCTCCCATCA	TTCTACTTTATGGAAAGACGTGCAAAGA	GENE	RGNEF	chr5	73090171	73090198	73090303	73090331
TTGTAACATGTTTTCATTGATGCTTTCCA	GTTGAACCACCAGGCTTTTGAC	GENE	RGNEF	chr5	73091041	73091070	73091158	73091180
CCTGACTTTATCTCTTCCAGCGT	CTTGTCCACTCTAAACCTGGATCTG	GENE	RGNEF	chr5	73091136	73091159	73091256	73091281
CCCGAGTTCTTCCTGAGTCTCTA	CGTGAAGGAAAGAAAAGATACTGCAA	GENE	RGNEF	chr5	73109357	73109380	73109503	73109529
AGCTTGACTGTAAAATAAGCCCCTT	CACCATACAGTTAGCGTAGACTTCAT	GENE	RGNEF	chr5	73128101	73128126	73128249	73128275
TCAGACATGCTGAATGGAGGTG	CAAAGGAACACAACAATGCTGAATCTA	GENE	RGNEF	chr5	73128228	73128250	73128348	73128375
CCTGCTTTTACTCAGGAAATGTTTTTCT	GTACACACTGGGACTGGTTTCT	GENE	RGNEF	chr5	73136265	73136293	73136417	73136439
CAGCAAACACACCCTTCCTAC	TTTTCAAATCCATGCCAACCAAAAGAA	GENE	RGNEF	chr5	73136397	73136418	73136531	73136558
TCGTGTGCTTCCAACTTGAATCT	AAGGTTCTTTGATGTTCTACAGTTTTCCT	GENE	RGNEF	chr5	73136509	73136532	73136604	73136633
TGCTTCTTTACTTACTTGCTGGCTTT	CAAAAGAGTCCAATTCATCCCCACT	GENE	RGNEF	chr5	73142058	73142084	73142201	73142226
CTCCTCAAGAACTGGGATTCCT	AGACAACATATTCTCCACACTTGCAATA	GENE	RGNEF	chr5	73142180	73142202	73142326	73142354
TGTTCAGGTTGAATCTCTTTTCAAAGGT	CAAGAATAAGAACGTGAGCGAACT	GENE	RGNEF	chr5	73144688	73144716	73144817	73144841
TCTCTTTTAGGAATCACTGCTTTCTGG	CTTACCTTCACTTGAACTGCATACTGT	GENE	RGNEF	chr5	73144791	73144818	73144890	73144917
AAAAACTCGTTTGGTGCGTGAATTA	GGAAAATTCTTGTCTGCTGTTCTTGAAT	GENE	RGNEF	chr5	73144866	73144891	73144990	73145018
ATTTCAGACTAACATATGACTGCCAGTT	GCAGTTCCTCAGGAAAATTGGAATAGTT	GENE	RGNEF	chr5	73148406	73148434	73148525	73148553
GCTATTCTTCCTAAGTCATATGAGCCAT	CTTTGATTTATTCCGAGGGCTAGTCA	GENE	RGNEF	chr5	73153430	73153458	73153578	73153604
AAAATGTAGAGACTTTGCTCAGATGAT	TTCTCTTTATCTTTGGCATCCTTGCT	GENE	RGNEF	chr5	73153806	73153833	73153917	73153943
GCTGCTGCATCTGAAGACAAAA	CAGCGCACATAGACCTGAGAA	GENE	RGNEF	chr5	73153896	73153918	73154049	73154070
AGATGGATGCTTTTGTATCTTTTCCCT	GCAACCATGCCACATATATATTCACAGA	GENE	RGNEF	chr5	73160606	73160633	73160712	73160740
GATAAGAATTCTGTTCTGTGTAACTATGTGGA	CGTTTTCTACATCACTTACTTCCAAGGA	GENE	RGNEF	chr5	73161697	73161729	73161829	73161857
GCAGGGTTTAGCTTTCTGGCTT	TTCCAGTCGGCAATCCAACA	GENE	RGNEF	chr5	73163611	73163633	73163761	73163781
GTCTCTCCTTGCACCCTTCTTC	AAAGTTAGCCCCAGAAGCTCTC	GENE	RGNEF	chr5	73163731	73163753	73163881	73163903
AAAGGTAAGGCTGAGTGTGCTT	CATGGACTGTAGCAGCTCATCAG	GENE	RGNEF	chr5	73163842	73163864	73163992	73164015
GCTGCAGAAGCAGGTCTCATT	CTTCAGACAGTGTCATTTTGGCA	GENE	RGNEF	chr5	73163972	73163993	73164098	73164121
GCTGCATTATTGTACTTCTGGCTTT	TGCCTATTACAAAATGAGGGATCCAC	GENE	RGNEF	chr5	73165848	73165873	73165970	73165996
TGAAGCAGAATCTTGGAGTCTTGTG	CTGCTTCAACCCAAAGAGCATATTT	GENE	RGNEF	chr5	73165946	73165971	73166045	73166070
AGCGAAACTTGCTTTTTAAAGCTTGT	GCTCCTCTTTCATGCCTTTCCT	GENE	RGNEF	chr5	73168768	73168794	73168882	73168904
CCCTGTTCATCATGTCTGAGATCTTC	ACAGGATTCCTGCCTTCGTTC	GENE	RGNEF	chr5	73168857	73168883	73168993	73169014
CCACAGGCATTTCTTCTACAGTATGAAG	CCACTTACGTCATAAAGGTCAAGGA	GENE	RGNEF	chr5	73168966	73168994	73169088	73169113
AGAACTCCAGCAGAATAAAAAGTTTCAGA	AACATTCCACCTCCCTTCTTCTT	GENE	RGNEF	chr5	73178380	73178409	73178530	73178553
AAGCTCCGAAATAGTAATCTTTTGGCT	CAACTTACCCTTTGTGTACTGCAATATC	GENE	RGNEF	chr5	73179589	73179616	73179689	73179717
CAAAATACCCTGTCTTGGTGGAAAG	CTGATGGCTGTTTAGAACACCTCA	GENE	RGNEF	chr5	73179665	73179690	73179765	73179789
CACGCAGAAAGAACTGAGGAACATA	AGGATCTCAAGCCATTTTTGGTTTTTC	GENE	RGNEF	chr5	73181668	73181693	73181765	73181792
GACATGATTGCAACAGTGGATTTAAAAGT	GCCATCATATAACAGAGTCCTTTCTTCA	GENE	RGNEF	chr5	73181725	73181754	73181864	73181892
TTTAGGAAGCAGGCACTGATGAG	TGTATGAAGGGAGAAATTGGTCTGGTA	GENE	RGNEF	chr5	73181842	73181865	73181941	73181968
TTGATTTTTATTCAGTTTATTTGAACTGTGGTT	AACGGCTGCAAAGATGTATTTCTG	GENE	RGNEF	chr5	73183359	73183392	73183480	73183504
CTGATGTGCTGCTCTTTTTACAAGAAAA	CATAACAGAAGCATATACTTCCCTGTGA	GENE	RGNEF	chr5	73183449	73183477	73183595	73183623
ACGGAGCCTTACTTTAGCTAGGA	CATCTCAGGACCAGCAGATGAAG	GENE	RGNEF	chr5	73187818	73187841	73187961	73187984
GGAGAGAGGAATGTTTCTGATCAGTG	TTTTCCCCAGTTGAACAACTCTGT	GENE	RGNEF	chr5	73187936	73187962	73188086	73188110
AATCTATTGCCAAGTTCCCATGTTTTTC	GGCTTCAGCTTTCCTCTTGTCTT	GENE	RGNEF	chr5	73188931	73188959	73189062	73189085
GGGAAGGACAAGTGAATCTGATG	CATGACACTCAGGCTTTCCCAA	GENE	RGNEF	chr5	73189040	73189063	73189162	73189184
GCAACATCTTTTTCGTGGACTTTCA	CTCAAATCCGCTCAGTTCTCCA	GENE	RGNEF	chr5	73190136	73190161	73190287	73190309
GAGAAGCTGCATATCTATGCTGAACT	CGTGTCGACCCAAACCCTTC	GENE	RGNEF	chr5	73190262	73190288	73190414	73190434
TTCTCCATCTTAGCTGAGAGCCT	TTGCCAAGGCCTGCATTTTC	GENE	RGNEF	chr5	73193774	73193797	73193924	73193944
GACGCTGTCCTTTTTGTTTCTGT	CTGCCGTTTACTAACAAATCAGTTCA	GENE	RGNEF	chr5	73196967	73196990	73197115	73197141
GCAGGGCAGCTTTTCAGAAGTA	AGGCTGGTGATACATTTAAGGTATGTG	GENE	RGNEF	chr5	73199987	73200009	73200096	73200123
AGCTGCTGCACATACCTTAAATGT	TCACAAGGTCAAAGATTAGAGGAGGATA	GENE	RGNEF	chr5	73200089	73200113	73200235	73200263
GTTTCGAGGTAGTTCCAACCGA	GGATAGAGTGGCCGAGAGACA	GENE	RGNEF	chr5	73205153	73205175	73205303	73205324
CATTGAGATCCACAGGCTGGTT	CACATTGGCCAGCTCCTCAT	GENE	RGNEF	chr5	73205263	73205285	73205375	73205395
CCTTGCAGGACCAGAAGTCT	GCTCCTGCAGCCAGCTC	GENE	RGNEF	chr5	73205337	73205357	73205481	73205498
AGGTGTGAGCAGCAGCAG	CTCCAGGCTGTGCTGGTA	GENE	RGNEF	chr5	73205444	73205462	73205572	73205590
CAGCGCCTGGTGGAGAG	CCCACCCCTGTCTTTGAGA	GENE	RGNEF	chr5	73205606	73205623	73205754	73205773
TTCCTCTGTTTCTTTACACAGGTAATGG	TGTAGGGTAAGTGGCATCCTGAT	GENE	RGNEF	chr5	73207079	73207107	73207214	73207237
AGGTAATGGAACTTAATCGATCTGAGAGT	TCACTAGTCCTCACCAAGTCAGAA	GENE	RGNEF	chr5	73207098	73207127	73207248	73207272
CCACTTACCCTACAACTCAATCTCA	GAATCCTTGCTGCTTTCATGGAAA	GENE	RGNEF	chr5	73207224	73207249	73207365	73207389
GTTCCGGCCATCAGATACTTCC	GAGGACTTTGATTCACTCTACACAAGA	GENE	RGNEF	chr5	73207344	73207366	73207465	73207492
GTGATGGTCTGTTAGTCAGCATCT	GAGTACCCTAAAAGAAGGCTAAGCA	GENE	RGNEF	chr5	73218861	73218885	73219007	73219032
GAGAGCTCTAACGCCAAGACA	GCTTCTGTTATAAACGCCTGCAGT	GENE	RGNEF	chr5	73236592	73236613	73236729	73236753
TCAAATTCACACCGCCCTCA	TGCCAGTGTTTTGTTTTGTTTGGAA	GENE	RGNEF	chr5	73236710	73236730	73236852	73236877
TGAATATCCTGGATGTCTGCAGCTA	GATGAATGATGGAAAAACCAGTAGAAGG	GENE	RP1	chr8	55533414	55533439	55533538	55533566
GTCTCAGCCAAAATGAGTGATACC	GGTCTCCGCTCTTGTAGAAACT	GENE	RP1	chr8	55533515	55533539	55533640	55533662
CTGTTGTGGCCAAGCGAATC	GGGTGCTGATGTTCCTCACTC	GENE	RP1	chr8	55533621	55533641	55533761	55533782
AAGGTGCCCCTCCCTTTTG	CCGACGGGCTTTGTCCAG	GENE	RP1	chr8	55533743	55533762	55533874	55533892
GGAAGGTGCAGCCTGTAGAC	TCTTCGGGTCGCCATTCC	GENE	RP1	chr8	55533855	55533875	55534004	55534022
ACGGAGCCTAGTGGTCTTCA	GTAGCGTACAGCTTGACCACA	GENE	RP1	chr8	55533985	55534005	55534107	55534128
CAGCACCTGACAGAGGTCAT	CCACCATTCATATCCCACACGAA	GENE	RP1	chr8	55534079	55534099	55534199	55534222
GCTCATCTCAGGATAATGACTCTGG	ACGCTGAGAGATCCCTGGTAA	GENE	RP1	chr8	55534642	55534667	55534787	55534808
ATCCAAAAATACTTGCTTCCTGCTAGA	CATGGATTTTGCCGTCCTTGA	GENE	RP1	chr8	55534761	55534788	55534903	55534924
TTTGATGTGGGCACCTTTTACTCT	TGAGAATCATTCTTTTCTAAGGCCAAGT	GENE	RP1	chr8	55537192	55537216	55537337	55537365
TGTTCCTGAAAAGTACTTGGCCTT	TTCTGAATCGAACTTTCATCTCAACTGT	GENE	RP1	chr8	55537324	55537348	55537435	55537463
TTTTAATCAAGACGGCACTATGACAGT	AAGCTTTAAACCAGATGATCGACTTTCT	GENE	RP1	chr8	55537414	55537441	55537560	55537588
GAGTGAGATGAGTTTTCCAGGAAGAA	TCATTTGAATGTTTATCTCCTCTGCCA	GENE	RP1	chr8	55537534	55537560	55537652	55537679
AAGCAGTAATCAAGAGGGCAGTT	TGGTCTTGAGTTCCCTGGATGAT	GENE	RP1	chr8	55537630	55537653	55537741	55537764
GAGAATGCTACTGTGGACACAGAT	GTCACACTGCCAATCACAGATTTC	GENE	RP1	chr8	55537718	55537742	55537821	55537845
CCTGGACTAAGAAGAGTGAGACAAAA	ACATGTGATACTCAGACTTGTTTTCCC	GENE	RP1	chr8	55537796	55537822	55537916	55537943
GGGAAAACAAGTCTGAGTATCACAT	ACACCAGCACTTATTGCACTTGA	GENE	RP1	chr8	55537917	55537942	55538065	55538088
AAGGAAAACAGTCTGCTTAAGTCAAGT	CAGTTTTGTTGTCCAATACCACACAAT	GENE	RP1	chr8	55538045	55538072	55538186	55538213
ACTCAATTGTGGAGGAAGATGTAGTTG	AAAAATGGGTTGCATCTGCTGAAA	GENE	RP1	chr8	55538160	55538187	55538264	55538288
GTAACACCAATGATAGGTTCAGTCCTA	TTTTGTTAAACCACACTGAGCAAATTCA	GENE	RP1	chr8	55538238	55538265	55538382	55538410
CCTCTACTGTCACTGCAAGAATTGA	TGCAAGCTGTCCATCTTGATACC	GENE	RP1	chr8	55538346	55538371	55538492	55538515
TCTCGACAGCAAGCAATAAATTCCA	TCTTCCTCACAAAGTATCCCTCCTTTAA	GENE	RP1	chr8	55538468	55538493	55538603	55538631
ACAAAGGAAATGATAGTGCAAGATTCAGA	CGTGGAATTGAGATTACTTTTGGAACAA	GENE	RP1	chr8	55538567	55538596	55538670	55538698
GAAGACCTCCAGAAAAGTGATACTGTAA	GATTTTCTTTTGGTTAAAAGTCCTTGAACCT	GENE	RP1	chr8	55538627	55538655	55538747	55538778
AATCGGTCAAAGAGATAAAGTGTTTCCT	ATTCCTCTCAAATACCCAGATGCC	GENE	RP1	chr8	55538824	55538852	55538967	55538991
ACCGCAATCTCAAGCAGAAGT	CCTGGTTGTAGCATGTTGTTTACTTAAAA	GENE	RP1	chr8	55538947	55538968	55539086	55539115
GGGATAAAGTGAAAGCAAGTGCTA	GGATTTATGTTCTGCAACCAACTCTGTAT	GENE	RP1	chr8	55539063	55539087	55539187	55539216
GAGGCTATTGCTCATCATTCAATTCAAA	TGCTACAATTTACCACACTCGTTTCA	GENE	RP1	chr8	55539155	55539183	55539261	55539287
CAGCTCCAGTATGTAGAAATGAAACGA	CCGGCAATTTTAGTTATGTGCTTATTACT	GENE	RP1	chr8	55539243	55539270	55539352	55539381
GGAATGATCCCCATACAAATTCTGGAAA	AGATCCAACCTGTGTCTCATGGA	GENE	RP1	chr8	55539303	55539331	55539452	55539475
GCCAATGACACTGGTGAAGAAGAT	TCCTGATTTTTCAGCAGCTATATGACTT	GENE	RP1	chr8	55539428	55539452	55539552	55539580
CACTGTACTTTGTCACAGTCAGCTATTA	ACTTGAATGGCAGCCTCTACAC	GENE	RP1	chr8	55539509	55539537	55539632	55539654
AGGAAATAAACCTAGCTAGAAAAAGGCA	GTGAACCTGGCATTTGAACAACT	GENE	RP1	chr8	55539603	55539631	55539753	55539776
CCTGGTATTCACAAGACTCAGAATGG	AGCATCAACTTGACAGAAGCTATTCAT	GENE	RP1	chr8	55539728	55539754	55539865	55539892
CTTGGTGCTAAACCTAAAGGGAAGT	AGCTTTCAAGTCATCAGCTTCCTC	GENE	RP1	chr8	55539841	55539866	55539961	55539985
GGAGATTCTAAAGCACATAGCTATCACA	ACTCTGAATGTTGACCGTGGAAC	GENE	RP1	chr8	55539934	55539962	55540076	55540099
CATGGTTCCAATAGATCTTTCTGCAAATT	CTCACATGGAGAGCAAGTCACTT	GENE	RP1	chr8	55540048	55540077	55540199	55540222
CCCCTGAAGTCTGTGTTTTGG	CCACACCATAACCATCACTAGGAAAAA	GENE	RP1	chr8	55540179	55540200	55540280	55540307
GACATGTAACCCCAGTGACACTT	CAATTGGGCAAGCTCCCTCATA	GENE	RP1	chr8	55540258	55540281	55540408	55540430
TGTGCTCAAAAGGAGAACCATACC	AGATCTTTCTGAATGTCATCACCTCTTTC	GENE	RP1	chr8	55540385	55540409	55540528	55540557
GGATTCAACTGAAGAGTTAGAAAGAGGT	GCCACAGGAGCTTAAATTACTGACATT	GENE	RP1	chr8	55540510	55540538	55540615	55540642
CTGAAGAGTTAGAAAGAGGTGATGACAT	AGTTCTGCTTCTTTTTCACTTAGGCA	GENE	RP1	chr8	55540518	55540546	55540645	55540671
CAGTAATTTAAGCTCCTGTGGCCTT	GAAGTCCGTGGTTCTTCCATATCA	GENE	RP1	chr8	55540621	55540646	55540752	55540776
CCTAAGTGAAAAAGAAGCAGAACTTGAT	TCACTTGATGTCATGCTGTTGGT	GENE	RP1	chr8	55540648	55540676	55540795	55540818
GACTTCTGAAGAACCAGGCTCAATA	GCTCTCCTCCATTTACCACTGTATTAAA	GENE	RP1	chr8	55540771	55540796	55540876	55540904
CAGCATGACATCAAGTGAAAGAAACATT	TTTTACTAGCCTCTACCTCTTCTTGGA	GENE	RP1	chr8	55540801	55540829	55540922	55540949
GGAGAGCAAGCCACTGAAGAATTAA	AAAAATCTAAAGATGGTGGTGTTGCC	GENE	RP1	chr8	55540898	55540923	55541037	55541063
GAAATAATCAGTAAGAGGCTGGCAAC	TTCCAGTTTCCATAGTTTTCACCATCAT	GENE	RP1	chr8	55541018	55541044	55541125	55541153
GACCAATGAAGGAGAAACTAAGATGGT	GGATGTTTTATATGGCTGCTCACTGT	GENE	RP1	chr8	55541095	55541122	55541237	55541263
CAGACTATCGGCCTGACAGTG	ACCGTACAGTTTTTCTATTGCCCTTTTA	GENE	RP1	chr8	55541217	55541238	55541325	55541353
GGCGAACTTACCCAAGAGAAAGAATATA	CCTGGAACACTGAAATTCCACAGA	GENE	RP1	chr8	55541285	55541313	55541422	55541446
CCGCAAATCTCAGGTTTGTCCTTATAAT	CAGCACTAACATCACACTTATCTTGTCT	GENE	RP1	chr8	55541395	55541423	55541539	55541567
GTTGCAGGAATTCCAGGAGGAA	CAGAAGCCATTTGCCTTTGTCAAT	GENE	RP1	chr8	55541518	55541540	55541662	55541686
TCACAGACATAGAGGAAGGAGTACTG	CCTCACTGCTGTTATTATCAAGTAGGG	GENE	RP1	chr8	55541637	55541663	55541762	55541789
CAGACACCACATCAGTGGACA	GGTTGAGTCAGTTCCTCGAGTTC	GENE	RP1	chr8	55541742	55541763	55541851	55541874
ACGATGGATGAACTCTCCTCTTCA	GATTTGCTATTCTTTCCTTGGCACAG	GENE	RP1	chr8	55541828	55541852	55541964	55541990
TGCTGGATGTTCGCAATGAAAC	GGCAATGGTTGGTTTTTAATAGCATCA	GENE	RP1	chr8	55541943	55541965	55542090	55542117
GGTAACAAAGTCTACCCTGTCTCTGA	GTCTTCCTCATTCATGGGTTGGATAATA	GENE	RP1	chr8	55542065	55542091	55542210	55542238
TGTGGTCAACATTGCCCAATACTAA	CTGTCTGAAGTAAATATGGGTGTATTTTCA	GENE	RP1	chr8	55542182	55542207	55542299	55542329
GAGGAAGACCGAGGATTTGCATAT	ATACTTGCTTTATTGTTCTCTTCCCTGAA	GENE	RP1	chr8	55542230	55542254	55542340	55542369
AGACAGACAAAAATGTGTTCAGGGA	ACCCATCAAGTCAAATGTGTTACTGAAA	GENE	RP1	chr8	55542324	55542349	55542420	55542448
TTCAGGGAAGAGAACAATAAAGCAAGTA	ATTACCTTCTTCCTCTAACCCCAAGA	GENE	RP1	chr8	55542341	55542369	55542476	55542502
GGGTTAGAGGAAGAAGGTAATTTAAAGAA	CCGCTGAGGTCTTGTGTATTTGAA	GENE	RP1	chr8	55542482	55542511	55542585	55542609
ATCATTGTTAGTTGTGGGTAATGTGGA	GTTCTTGAGCCCTGGAATCTGTTATTTA	GENE	RP1	chr8	55542559	55542586	55542656	55542684
AAGCAGTCGATGAGAATAACAACTTAT	GGAGGTCTCAACTTGGCAAATATCT	GENE	RP1	chr8	55542630	55542657	55542759	55542784
GCTTGGTCAAGCTTGCCTCTT	TTGTTCTCTACTGCTTTCAAGATCAGTT	GENE	RP1	chr8	55542739	55542760	55542873	55542901
AATCTTTTCATTTGGGAAGAGGAAGACA	AGGTTATCTAGTCCGTATTCGTCACA	GENE	RP1	chr8	55542836	55542864	55542972	55542998
AAGCCTAAACTTCCCCATGATCAC	CTCATGACCGCCGACATCA	GENE	RREB1	chr6	7182057	7182081	7182202	7182221
TCAGACCTATCTTCCATCAACACCA	GGTCACCACTAGGTGTGAACA	GENE	RREB1	chr6	7182178	7182203	7182320	7182341
CAGAAAGAAAAGGCACTTGTTGACT	GTGGGAATCTACCTGGCGAA	GENE	RREB1	chr6	7187601	7187626	7187748	7187768
CTTAAGTGACCGCTGTGACCAT	AATGACTGGCCACACACAGT	GENE	RREB1	chr6	7189358	7189380	7189511	7189531
GGCGAGAGGCCTTACAAGTG	AGAACTCTCTGTACCTTTAGGCAAGT	GENE	RREB1	chr6	7189491	7189511	7189639	7189665
TCTTTGTTAGATCACATTGTGTGTGTGT	TCGGCATCGTGACTCAGTTTC	GENE	RREB1	chr6	7210996	7211024	7211126	7211147
GTAGGCGATTGTCCTCCAAGA	GCCAAGTCTCCACACTGAGAAA	GENE	RREB1	chr6	7211105	7211126	7211250	7211272
CTCTGAATTTAGCATTGGCCTCTCT	CATACTGGGCAGTGAAAGACTTCA	GENE	RREB1	chr6	7211723	7211748	7211849	7211873
GGTGACTTGGAGAAGAAAGCTGA	TGTCACATGCCAGGAGAAACAG	GENE	RREB1	chr6	7211827	7211850	7211976	7211998
CTCTCCCTTTCTGCCTCATATGT	CAGGAATTGAAGGGTTGTTCTGTATG	GENE	RREB1	chr6	7226658	7226681	7226801	7226827
GGATGCAATGGGCAGACCTTT	GTCTAACTGTGTGGACCATGGA	GENE	RREB1	chr6	7226781	7226802	7226928	7226950
ATCTTCACATGTGTTCCCTTGCT	GCCACATGGGTCTGCTTGT	GENE	RREB1	chr6	7229185	7229208	7229332	7229351
GTGACAAGGCGTTCCCCAT	CAGGCCTGACGTCTTTGGT	GENE	RREB1	chr6	7229294	7229313	7229445	7229464
CTGGTGACGCCCTGGAC	TCCTGAGGTAGCTGACACTTGA	GENE	RREB1	chr6	7229393	7229410	7229518	7229540
CAGGCAATTCAGCTCCAGACA	GGTGCTTTATGCTGTCCTTGGT	GENE	RREB1	chr6	7229497	7229518	7229619	7229641
CCTAGGCGGTTCTCTCACAGT	GGATGTCTGCCAGCTCGATG	GENE	RREB1	chr6	7229589	7229610	7229723	7229743
CATTGTGGTCAAGCCCATCTCT	GCTTGAAGATCGCCTGCAGT	GENE	RREB1	chr6	7229691	7229713	7229819	7229839
CAGATCAGTCTTCCGCCCTT	CTGCTGGGCGTTGATGAGA	GENE	RREB1	chr6	7229779	7229799	7229909	7229928
CCAAAGCCCCTGGTCACA	GCAGGTGGGCGTTGGAG	GENE	RREB1	chr6	7229857	7229875	7230002	7230019
GAAGCTCCTCAAAGGCTCAGT	GGGCCTCGATGATGCTGTC	GENE	RREB1	chr6	7229973	7229994	7230126	7230145
GGCCAGCCTGAGATGAAGAC	GGTAGAGCACCTTGCGCAT	GENE	RREB1	chr6	7230094	7230114	7230243	7230262
GGAACTCAAGGCCTTCATGACA	ATGTAGTCGCAGATGTTGCACT	GENE	RREB1	chr6	7230195	7230217	7230346	7230368
CCTGGGCATCTCGCCATAC	GCAGTTGGCTTTGACAGTGAA	GENE	RREB1	chr6	7230327	7230346	7230453	7230474
CCCTACATTTGCAAGATCTGCCA	GCTGCTACTCACATACTCGATGTTC	GENE	RREB1	chr6	7230424	7230447	7230527	7230552
CACCCGCAAGGATATCGAGAA	GGCACGATAGTGCTTGAGGTC	GENE	RREB1	chr6	7230507	7230528	7230612	7230633
GCTGGTGGACGCCTTCTG	CTTGCACTCGAAGGGCTTG	GENE	RREB1	chr6	7230561	7230579	7230692	7230711
GCCCTGCGCATCCACAT	GTAGCTCTCGATGTCCTGCTC	GENE	RREB1	chr6	7230631	7230648	7230783	7230804
CTCAAGCAGCACCTGCAC	GGTTCCAGGAAGGCAGTGA	GENE	RREB1	chr6	7230760	7230778	7230907	7230926
TGCCCTTGGTGACTGCAA	GGCCCTTCTGCGAGAAGTC	GENE	RREB1	chr6	7230885	7230903	7231032	7231051
CTTTGCGGTGGACTTCAATGAG	CCTTGTCCCCTTTCCTGAAGTT	GENE	RREB1	chr6	7231005	7231027	7231155	7231177
TCGACCTGTCCATCCCCAA	GCTGGGCCCCAAAGTTACAG	GENE	RREB1	chr6	7231136	7231155	7231270	7231290
CACCCGGCCCTTCTCTTC	GAGTGGAGGGCTGCTGAC	GENE	RREB1	chr6	7231253	7231271	7231401	7231419
CTGGCGGTCCCAATCTACTC	GGGCAGCTCTTCTGTCAC	GENE	RREB1	chr6	7231372	7231392	7231503	7231521
CCCGCTGCTTTTGCCAAA	GGTGTTACTGCCAGTGCTTG	GENE	RREB1	chr6	7231479	7231497	7231606	7231626
CCCACCCTGCTGAAAACCAA	ACTAGACTCTTTTGGGCTGGTG	GENE	RREB1	chr6	7231567	7231587	7231691	7231713
CTTAGGAGGTTCTGTCCCCAAA	GCCCCTCTTCTTCGACGTG	GENE	RREB1	chr6	7231641	7231663	7231775	7231794
CCTCTCCCACCGAGCAG	TGTGGTGGCCAGCATCTT	GENE	RREB1	chr6	7231748	7231765	7231878	7231896
GGAGTTTGCCAGCATCGAG	CATCACTGGGCCCATGGT	GENE	RREB1	chr6	7231860	7231879	7231975	7231993
GGAGGACAACACTCAGGATGA	GTGATCTTCTGCAGGCAGTTG	GENE	RREB1	chr6	7231932	7231953	7232051	7232072
CCAAGCGGAACTCGTACAC	GCTCCCCCTACCAGGAAGTA	GENE	RREB1	chr6	7232033	7232052	7232175	7232195
GGAACAACTGCCAATGATCCC	TGGTGGCGTTCACAGTTAGATT	GENE	RREB1	chr6	7240571	7240592	7240718	7240740
ATGCGATGCCTTCTTTTCTACCA	CTTCCTGGGTTCTTGTTCACCT	GENE	RREB1	chr6	7240696	7240719	7240846	7240868
CTGCTGGCGTGGGTCTA	TCTCTGTCCCGTGAGGTGAG	GENE	RREB1	chr6	7246560	7246577	7246706	7246726
GCGGGCGAAGTGCTAGAC	GCTCCTCCTCCGGCTCAT	GENE	RREB1	chr6	7246689	7246707	7246845	7246863
GGGATGCGCCTGTGGAG	CAGGTCCAGGCTCTGGTT	GENE	RREB1	chr6	7246768	7246785	7246919	7246937
CATGGCACTGAGGAGAGCA	GTCGCAGGCGAGCTTCT	GENE	RREB1	chr6	7246863	7246882	7247019	7247036
CCACCAAGCTCATGGACTTCAA	TCTCGTCCTTGGGCTCCT	GENE	RREB1	chr6	7246945	7246967	7247100	7247118
GTGGGAAGAGCTTCAAGTTCCT	GCCGACTCCACCACCTC	GENE	RREB1	chr6	7247041	7247063	7247198	7247215
CGGCAGAGGTGGTGGAG	TCTGTCTTTGGTTTCTTGTCATCGT	GENE	RREB1	chr6	7247194	7247211	7247316	7247341
CCGAGAAAAGGTCCTCAGAGAAGA	GTCAGGTCCTGCAGCGA	GENE	RREB1	chr6	7247290	7247314	7247414	7247431
TGTGCAACAAGCGGTTCTG	CGTAAGCAAACGTTCTCTCGGT	GENE	RREB1	chr6	7247395	7247414	7247544	7247566
CATAGCCTGGGAGCCTCATTC	GCTGTGCTTCAAGGTGAAGGT	GENE	RREB1	chr6	7248649	7248670	7248778	7248799
GTCAGACCTGCGAGCGA	TCTCTGAGACGGCGTTGTTG	GENE	RREB1	chr6	7248762	7248779	7248915	7248935
CGAGAATGAGTCCACCCACAG	CACCCTGCCGTGACCTT	GENE	RREB1	chr6	7248892	7248913	7249039	7249056
TTGGCCAGTGCCACCAA	CTGTGGCCAGGATTGGGT	GENE	RREB1	chr6	7249001	7249018	7249148	7249166
AGGGTGACCTTAACCCAGAGA	CTGGCTTTTGTCTGTGCTGA	GENE	RREB1	chr6	7249074	7249095	7249216	7249236
CAGTCAACTGCTGGAATCTCCT	CCCAAGAACCTCTGTGACTAGAAATATC	GENE	SRGAP2	chr1	206516223	206516245	206516369	206516397
CCAGTGTGGCTTTTGCCTTTG	GAGCCAAGCAACCCATCTGA	GENE	SRGAP2	chr1	206557291	206557312	206557436	206557456
GGCGATGTCTTGCAGGTG	CCTCCTGCTTTACCGATTTACCAATTT	GENE	SRGAP2	chr1	206566031	206566049	206566130	206566157
CGATGTCTTGCAGGTGATGAAGA	CGAACGTTGGCCGTGGA	GENE	SRGAP2	chr1	206566033	206566056	206566183	206566200
CCACGCTCCCCTGACTC	GAATGTTGCTTCCCAGCATCTAC	GENE	SRGAP2	chr1	206566169	206566186	206566281	206566304
GATGCGCATAGGGAGTAGCA	ACTCATTCCGGGCTTTGATGG	GENE	SRGAP2	chr1	206566782	206566802	206566935	206566956
GTCAAGCCAAGTACACGGAGAATAA	CCAGAAAAGAGGTGCCCTCA	GENE	SRGAP2	chr1	206566903	206566928	206567053	206567073
GATGCCATCGAGAATGCAGTAGAA	AAGTCCACTCAAGCCCCTTG	GENE	SRGAP2	chr1	206574879	206574903	206575033	206575053
TCATGAGCAAGCCCAGCATT	CAACGCCTGTCCTTCAGACA	GENE	SRGAP2	chr1	206579866	206579886	206580017	206580037
CTTCTTCTTCAGGAGTCTGATTGCT	TCTAGCAGAGGGTTCCCACA	GENE	SRGAP2	chr1	206589200	206589225	206589338	206589358
GGGAGATAGGCATGGTAGTTACT	ACCAAGCCTCTATCACTTCCCA	GENE	SRGAP2	chr1	206592633	206592656	206592775	206592797
AGTGATTGTTTATCTCATTCGTCCCAAT	GGACTATATTTTCAGGCCAGACCAG	GENE	SRGAP2	chr1	206594512	206594540	206594648	206594673
GTTTTCTCTGACCCTGGGCTA	CACAAATATGGACAAGGCTGTCATC	GENE	SRGAP2	chr1	206603445	206603466	206603580	206603605
CTTTGGCCTAAAGAAGAGAGACAG	CCCGGAAAATTCCTTCATGCTGTA	GENE	SRGAP2	chr1	206610182	206610206	206610317	206610341
TGATCACTTTTCTGTGTATTTCCAGGAC	AAGAAAGGGTGGAGCCAATACC	GENE	SRGAP2	chr1	206610290	206610318	206610441	206610463
ACGTTCGTCCTGTGTGTTTTTG	CTTCAGGACACCAGCTATGGAA	GENE	SRGAP2	chr1	206611247	206611269	206611356	206611378
CCAGAACGACCATGACATGGA	AGAAGCCAATCTGAAGCCAGAAT	GENE	SRGAP2	chr1	206611336	206611357	206611457	206611480
TCCCAGTCATAGTGGAGGATAACAC	GCTGTTCACTGGGAAGGCTA	GENE	SRGAP2	chr1	206613282	206613307	206613436	206613456
GGTGGCAATTTGTGGACCTTCT	CATCATGTTCTCTTCACTGAACTGTGAT	GENE	SRGAP2	chr1	206619308	206619330	206619423	206619451
CCTTTCCCTTCTCCTCCAGTTT	CTCATGCTGGATGATGATGGTTTTG	GENE	SRGAP2	chr1	206619402	206619424	206619549	206619574
GCCCACGTGAATGAGCTGAT	CTAGTGAATCCCTCCCCTCCT	GENE	SRGAP2	chr1	206619530	206619550	206619665	206619686
GTCCCTGTCACTCTTGCTTCT	GATATATAATCGCTTCCTTCTGCCTCA	GENE	SRGAP2	chr1	206623703	206623724	206623850	206623877
GCTAATTCAGCTTTTCCACCCAGTT	CTCCCTTCTTAAAGGACAGCTCTC	GENE	SRGAP2	chr1	206626466	206626491	206626599	206626623
CCATTGCCAAGTTTGACTACGTG	CCCAACGTACGTGTCTTGGA	GENE	SRGAP2	chr1	206626564	206626587	206626716	206626736
TCATCCCCCATCAGTACATCGT	GGCCTCCCTCATAGTCCTATGG	GENE	SRGAP2	chr1	206626693	206626715	206626798	206626820
GGGCCATCTTGCCGATTTAA	TCTTCAGGTGGCTCAGAAATGAC	GENE	SRGAP2	chr1	206628142	206628162	206628269	206628292
CAGCCCCAAGTCTGAGATTGAG	CTGGGTGTTGCAAGTCATTCAG	GENE	SRGAP2	chr1	206628248	206628270	206628399	206628421
TGTGTCCCTCTCCTTCCGAA	ATGGCTGTCACTCCGAAAAGT	GENE	SRGAP2	chr1	206631853	206631873	206632005	206632026
GAATCTGGGAGCATCCGGAAA	ACACTTATCTGGCCCTTCTTTGG	GENE	SRGAP2	chr1	206631985	206632006	206632117	206632140
CAGCCCATCATGAGCCAGA	GCCGATGGTTATTGAAGCTTTTTGAC	GENE	SRGAP2	chr1	206632093	206632112	206632241	206632267
GTCCACAGATCCGGAAGACTG	CATAATTAGGTGGGTGGCACTAAGT	GENE	SRGAP2	chr1	206632208	206632229	206632343	206632368
ATTTGCCTCACCTCCTCCTTTTT	CTCCAAGGTGTCCAGAACCAC	GENE	SRGAP2	chr1	206634347	206634370	206634462	206634483
AGTGTCAAACACACCCCTGAC	GCGATGTCCCCAGCAGTA	GENE	SRGAP2	chr1	206634442	206634463	206634587	206634605
GCACACCCAGCTCCTCAAG	CGTGTGGCTGGTGGTTTGA	GENE	SRGAP2	chr1	206634537	206634556	206634649	206634668
CTGTCAAGTCTGTCAAGATGGCT	CCTCAGACAGTACAAGACTTGTCAGTA	GENE	SRGAP2	chr1	206634620	206634643	206634740	206634767
AACTCATCAACTTCCCCACAGTC	GAAGTCCCCAAGCTAGTTAAATAGGAA	GENE	SRGAP2	chr1	206634718	206634741	206634825	206634852
TCTGACATTGAGGTGTTCCAGAA	CTGAAGTTAATGCATTCCCCATTTTGT	GENE	STAG2	chrX	123156443	123156466	123156566	123156593
TCTTATCTTTCTGTCACAGGGAGTCA	TGTGTGTGTGAGATCTTAGGAAACAAAA	GENE	STAG2	chrX	123159671	123159697	123159792	123159820
GCTACTTCTACTGTAGCTGTGTTTTGA	GGTTTGGACCAGAAGGAGGTTT	GENE	STAG2	chrX	123164735	123164762	123164870	123164892
CAAAGGTGGAAATGGAGGAGGA	TGTACAAATGAACTGGGAAGAACAACAT	GENE	STAG2	chrX	123164849	123164871	123164984	123165012
TCCCTCTGCTGTAGTCGGT	AGTGACTATTTGAGAGCTGCTGATTTC	GENE	STAG2	chrX	123171363	123171382	123171491	123171518
TATTAGATGATGGTTGAAGAAGTATGCC	TGCATATGTCTAAACATTTCTGCTGTGA	GENE	STAG2	chrX	123176286	123176314	123176424	123176452
AGGAGTTGTCACAGCAGAAATGT	GCCCAGCCTAATGCTTACAATTTAATAAT	GENE	STAG2	chrX	123176417	123176440	123176559	123176588
ACCTTTTCATGCTTTTGTCTAGGGT	CGCCAATGAATTCACAAAAACTGGAT	GENE	STAG2	chrX	123178919	123178944	123179066	123179092
GGTCCTCAGTGGAAGAAGTTCAA	CCTGTAAGAAGTGAAATGACTGTATCCA	GENE	STAG2	chrX	123179044	123179067	123179140	123179168
CGTGTTAGTACGGCAATGTCAATATAGT	GCAGAAAATATTTCTAAATACCGACCTGC	GENE	STAG2	chrX	123179091	123179119	123179214	123179243
GCAGCTGCATCTTTCTTTTGTTAGA	GCTAAGATTTAGTGCCACATTCACC	GENE	STAG2	chrX	123181076	123181101	123181225	123181250
GCTATGAAGTTGATGACAGCTTTGG	CTAGCCTCTCATTGGCTCGTT	GENE	STAG2	chrX	123181203	123181228	123181308	123181329
GAAGCAGAACGGAATAAAATGATTGGAA	TCTGAGCCACTAGCAAAGTTATATCCTA	GENE	STAG2	chrX	123181281	123181309	123181412	123181440
ACTTACAGGTGTTCATTTGGTTGTCT	AAAAACTGTCACAACTTACCGGTATCT	GENE	STAG2	chrX	123182790	123182816	123182920	123182947
GATCTGAAGTACTTGGCATCTCTTGAAT	ACATCTTCATCCAAATGCCAATCTCTT	GENE	STAG2	chrX	123183946	123183974	123184070	123184097
AGCTGAAATTCGAGCTATTTGCATTG	ATGTGTAGAAAGAAGCAGTCTGAAGG	GENE	STAG2	chrX	123184045	123184071	123184170	123184196
TTCTGAAGGAATGCTATGGTATGAAAC	CCCTTGTAGAGCAGTAAGACATTTGA	GENE	STAG2	chrX	123184838	123184865	123184986	123185012
AGCAAGGTGAAGTAAGACTCAAATGTC	AGAGAAAAGTGTTTGCAAATGACAAGTT	GENE	STAG2	chrX	123184969	123184996	123185096	123185124
TGGAACTTTTTACCAGTCGGTTCA	GCTTGTACTGCAACATCATATTCTTTGT	GENE	STAG2	chrX	123185044	123185068	123185189	123185217
AATTGTGTCTATGACCCTTGACAAAGAA	ACCTAGATGAGTCTGAACCAAATACTCT	GENE	STAG2	chrX	123185170	123185198	123185301	123185329
TTTTAAAAGTATGAGCATAAGTTTTTGTACTGT	GGTGAGCTGAATAAACCAGATGATAGA	GENE	STAG2	chrX	123189889	123189922	123190018	123190045
GCACCTGTTACTGCTTATTTCTTAGGA	TTTTGTAGAGAAATTCTCCAGCTGCT	GENE	STAG2	chrX	123189953	123189980	123190058	123190084
AGTTCTCCTTTACTCCTTTGTTAGATCCT	TTGTCTTCCTCTTCTTTTCATCATTCCA	GENE	STAG2	chrX	123191600	123191629	123191745	123191773
GTCGTAGAGATCCAGAGGAGGA	TGCCTCATTTTAACCCCTTTTCCAA	GENE	STAG2	chrX	123191724	123191746	123191869	123191894
GCTGTTTGAGAGTTTGTAGATGATGTC	CACAGTCCCACATGCTATCCA	GENE	STAG2	chrX	123194971	123194998	123195098	123195119
CATGAGCATGCAGCATACCTTG	ACATCCTTACCTTCCTCTCCACTAAG	GENE	STAG2	chrX	123195077	123195099	123195175	123195201
GAATAGCTTGTTACTGGAAGAGCCA	TGAAAACAAAACTATGCACGAAGTAAGA	GENE	STAG2	chrX	123195151	123195176	123195297	123195325
GTACCTTAGGGCAGATTCTGTTTACA	GGTACAAAGCATTATTTCAATCAGAGCA	GENE	STAG2	chrX	123195497	123195523	123195642	123195670
AGCACTAACAGATAGGCAAGAGAGT	TGAAAAGACATTGATTGGCATACCCTT	GENE	STAG2	chrX	123195619	123195644	123195720	123195747
AACACTTAACAGTGCTAATGGGCTTA	CACGGCAAAAAGCTCAGTGAT	GENE	STAG2	chrX	123196696	123196722	123196799	123196820
AAGACACAGTTGGATGATAGGACAAAA	GCATTATAATATTCTGTGAGGCATTTAGGGA	GENE	STAG2	chrX	123196773	123196800	123196891	123196922
CCCTAAATGCCTCACAGAATATTATAATGCT	TCTTACCTTTTCTAATCGTCCAGTGGTA	GENE	STAG2	chrX	123196893	123196924	123197033	123197061
GGTGGTATGGTCATGTAGTCACTT	ACAGAGTGCATGGTAAGTTTTAGAACAT	GENE	STAG2	chrX	123197622	123197646	123197768	123197796
AGCACACAGATACAGATGTTTTGGA	CAGAAAATCTTCAAGAAGCCGGTTAAATT	GENE	STAG2	chrX	123197741	123197766	123197866	123197895
AAGTCAACTGATAGATGAATTGGCAGAT	AATACTGCTAGGGACTATCACCAAGA	GENE	STAG2	chrX	123197838	123197866	123197982	123198008
TGACATTTTGATAGCCTAGGAGTTTTCA	CAGTGATCCTCTTCAATGTTGACAATAC	GENE	STAG2	chrX	123199662	123199690	123199758	123199786
GGGTGAAGAACCTGATGAAGATGATG	AATTAACATAACCCACAAAACATGCAAGT	GENE	STAG2	chrX	123199725	123199751	123199843	123199872
CAAGTCCAAAACAATTGTCATTAGGCT	AAAACCTGCTCAGGCATGTCT	GENE	STAG2	chrX	123199946	123199973	123200096	123200117
AAACTCTTGAAAACTGGAATCGAAAATGG	CTGCAGTGCGTGAATAACAATCTG	GENE	STAG2	chrX	123200068	123200097	123200202	123200226
AGACATGCCTGAGCAGGTTTTT	CAGTTATCTTAGCAAGTTGCCAAAGG	GENE	STAG2	chrX	123200097	123200119	123200243	123200269
ACTGCAGTGTACTCACTATGTAATCC	GTGTGAGTTTGCTGAAAACAGTTAATGA	GENE	STAG2	chrX	123200220	123200246	123200325	123200353
TCAACATTACCTGACCAACGTGAA	CAGATACAAGATATTTCTGCTTTGCTCAA	GENE	STAG2	chrX	123202464	123202488	123202592	123202621
ATTTGTGGCAGTTAGTGAGAAACCT	ACGCCCTCCTGACATAATCTGA	GENE	STAG2	chrX	123204932	123204957	123205039	123205061
TGTGTGATATTTTGATGATCTTCAGCCA	TCCTGTTCAATGAAGACATGATCCAAA	GENE	STAG2	chrX	123205012	123205040	123205126	123205153
TCTTCATTGCAGTCTGAGTTGCT	ACTTAAGTTTGATTTTATGGTGGACACAGA	GENE	STAG2	chrX	123205095	123205118	123205201	123205231
ACAAGATGCTTAATGTTTGGGACTTTTTC	AGCTGTATTCATCTCCACCACAGTATAT	GENE	STAG2	chrX	123210148	123210177	123210266	123210294
TTTTTCTCCAGATGGTCAGCAAGA	GCAGCTGTATTCATCTCCACCA	GENE	STAG2	chrX	123210171	123210195	123210274	123210296
AATACAGCTGCAGATATCTTCAAACAGT	TACAACTCTTTTACACTAGAAATGTAATTTGCC	GENE	STAG2	chrX	123210286	123210314	123210402	123210435
TTGTGACGTGTTTACATGACTAACCT	AGGGTCTTAGCACACTGAATTTTGT	GENE	STAG2	chrX	123211715	123211741	123211864	123211889
ACAATGAGTAAAACAAGGCAGATAGACA	CCAATTTCAACTGCTACCTTATTTTGCT	GENE	STAG2	chrX	123211840	123211868	123211959	123211987
TAAAAGCTTGGCAAAGGAAGTAGT	GCGGATTAGGCTCTTTAAAAGCAAATTC	GENE	STAG2	chrX	123217165	123217189	123217280	123217308
TGTTTTCCTTTGCAGAGATGGCATA	ACTGTTCTTTTGTCTTGTCGAAGTAGTTT	GENE	STAG2	chrX	123217256	123217281	123217370	123217399
GCCATCCACCTTTAAATTTGGCATT	CTGTGTGAGTAGAAAGGAGAGAAACC	GENE	STAG2	chrX	123217318	123217343	123217466	123217492
AAGTAATATGCCTATGCTCGCACAA	GTGGAAGCCACACATCCTCTC	GENE	STAG2	chrX	123220309	123220334	123220443	123220464
GACCTTTCAGATGTCACTCCGAA	TCCGTTTTCCTGTAGATGGTTTTGAT	GENE	STAG2	chrX	123220421	123220444	123220564	123220590
GGGTCAACAGTACGGAGTAAAAA	GTGAACCTTAATGACAATTCAGTTGGT	GENE	STAG2	chrX	123220542	123220565	123220663	123220690
TGACCTGAACAGGTTGTATTAGACATCT	GTGTTTGTTCTCTGCTTAACCACATAC	GENE	STAG2	chrX	123224348	123224376	123224448	123224475
CCAGCTGAAGAAAGTAGTAGTAGTGACA	TGATGTTCAGTCTGCATTGGATAAACA	GENE	STAG2	chrX	123224421	123224449	123224566	123224593
GGCCTGAGGATAGCTTCATGAG	CTGCGTGCTTCAAGGAGAATTTTATT	GENE	STAG2	chrX	123224545	123224567	123224684	123224710
TATCCAATGCAGACTGAACATCATCA	TCTTGTTGTCTTTGAGCTAACATCCAT	GENE	STAG2	chrX	123224571	123224597	123224715	123224742
CCTTGAAGCACGCAGGTAAC	AGACTCAGACAATAAGGCACTCTCA	GENE	STAG2	chrX	123224696	123224716	123224819	123224844
ACGACATTAGTTCAGATCTTGACTTTGTT	TGGTGTCAAAATCCATTCCCTCATT	GENE	STAG2	chrX	123227825	123227854	123227955	123227980
TGTGTCAGGTACACTTGGAATCAC	GCTTCAGTTCTGTTCTCTCTCGTC	GENE	STAG2	chrX	123229105	123229129	123229237	123229261
TTCCTTTAGCCACCATCAAAGAACA	TCTGATTTTGCAATCCTAGGGTACATTT	GENE	STAG2	chrX	123229213	123229238	123229312	123229340
CTTTTAACGAGATTTTCTCCCCTCTCT	ACCACACTTTAAAATTTCCTCTTCCACT	GENE	STAG2	chrX	123234385	123234412	123234487	123234515
AAAGAAAATGTCAACATAATCCATGATTATGTC	AGCAAATGAAGGAATCTACACTGAAGTT	GENE	SULT1E1	chr4	70707593	70707626	70707727	70707755
AGAAAGACCTTCTTAGATCTCAGTTCGA	GTTACAGGAATTACAGGAGACTGGAAAA	GENE	SULT1E1	chr4	70707700	70707728	70707803	70707831
TGTAGATTCCTTCATTTGCTGCTCATAA	GCAAACCTAATGATTCTTTTTGGAAGACT	GENE	SULT1E1	chr4	70707736	70707764	70707856	70707885
AGATTTTTGCCTATAACCATGTCACCTT	AGAGATGAAGAACAATCCATCCACAAAT	GENE	SULT1E1	chr4	70709810	70709838	70709936	70709964
TTTCGTCTGGCAGTGTTGTGTA	GTTCTCAAAACATTTTCTCTCCCTAGGAT	GENE	SULT1E1	chr4	70709915	70709937	70710056	70710085
TTGCTTATGTGTTCCCAGTTCCT	CGAGCAGTTTTAGAGATGATACCACTTT	GENE	SULT1E1	chr4	70713390	70713413	70713536	70713564
GGGAAGAAAACGTACCAGAACAGTT	TCATCCAAATCCTGGATCCTTTCC	GENE	SULT1E1	chr4	70715054	70715079	70715186	70715210
CTTGCATGAATTTCTCCACAAACTCT	TCCTCTTAGATAATCTATCTTTGCCGGAA	GENE	SULT1E1	chr4	70715161	70715187	70715261	70715290
TAAATAAACAAGTGTGTATAACTGATGAGATCA	GAACTTCTTCCTGCCTCATTTTGG	GENE	SULT1E1	chr4	70719848	70719881	70719949	70719973
ACCTGATACTAATTGCCATTCTTGCT	AATACCTTTCCTGGAATGCAGAAAAGA	GENE	SULT1E1	chr4	70720913	70720939	70721032	70721059
ACTTGAACGTTACCATTCATGAGGTTT	GTCAGCAGGAGACTCAGGTTTATTTAAT	GENE	SULT1E1	chr4	70721006	70721033	70721152	70721180
AATATAGAGAATGAGTGTGTACGACATGA	GTTCCAGGCAAGACCAGATGAT	GENE	SULT1E1	chr4	70723118	70723147	70723245	70723267
TTTAGGGTAGGTGGCAATGACAAG	TGTACCACAATGAATTCTGAACTTGACTA	GENE	SULT1E1	chr4	70723222	70723246	70723342	70723371
TCCCATGGACTTCTTCAAACTTTTCATAA	GGAGGGTCCCGTTATATACATAGTTGT	GENE	SULT1E1	chr4	70723314	70723343	70723427	70723454
GGTGGGAGGCTGTCAGTG	TCTCCTCCCTGCTTCTGTCT	GENE	TP53	chr17	7572888	7572906	7573015	7573035
TCAGCTGCCTTTGACCATGAA	GAGGCCTTGGAACTCAAGGAT	GENE	TP53	chr17	7573824	7573845	7573970	7573991
CTGGAGTGAGCCCTGCT	ACTTCTCCCCCTCCTCTGTTG	GENE	TP53	chr17	7573927	7573944	7574039	7574060
GCATCTGTATCAGGCAAAGTCATAGA	GTAGCTAACTAACTTCAGAACACCAACTT	GENE	TP53	chr17	7576581	7576607	7576680	7576709
GAAGAAAACGGCATTTTGAGTGTTAGA	ACTTTTATCACCTTTCCTTGCCTCTTT	GENE	TP53	chr17	7576784	7576811	7576931	7576958
CTCCTCCACCGCTTCTTGTC	CTACTGGGACGGAACAGCTTT	GENE	TP53	chr17	7576987	7577007	7577127	7577148
TGCGGAGATTCTCTTCCTCTGT	AATGGGACAGGTAGGACCTGAT	GENE	TP53	chr17	7577067	7577089	7577196	7577218
AGTGTGCAGGGTGGCAA	CCTCATCTTGGGCCTGTGTTATC	GENE	TP53	chr17	7577470	7577487	7577614	7577637
GCCACTGACAACCACCCTTAA	CGTGTGGAGTATTTGGATGACAGAAA	GENE	TP53	chr17	7578121	7578142	7578219	7578245
ACCACCACACTATGTCGAAAAGTG	AGGCCTCTGATTCCTCACTGAT	GENE	TP53	chr17	7578196	7578220	7578298	7578320
AGACCTAAGAGCAATCAGTGAGGAA	CCATGGCCATCTACAAGCAGTC	GENE	TP53	chr17	7578286	7578311	7578432	7578454
AACCTCCGTCATGTGCTGT	CTTTCAACTCTGTCTCCTTCCTCTTC	GENE	TP53	chr17	7578414	7578433	7578560	7578586
GATACGGCCAGGCATTGAAG	TCATCTTCTGTCCCTTCCCAGA	GENE	TP53	chr17	7579259	7579279	7579385	7579407
GTAGCTGCCCTGGTAGGTTT	AACAATGGTTCACTGAAGACCCA	GENE	TP53	chr17	7579366	7579386	7579512	7579535
CATTCTGGGAGCTTCATCTGGAC	GGTCCTCTGACTGCTCTTTTCA	GENE	TP53	chr17	7579489	7579512	7579601	7579623
GGGACTGTAGATGGGTGAAAAGA	GGGACTGACTTTCTGCTCTTGT	GENE	TP53	chr17	7579587	7579610	7579728	7579750
GCCTGCCCTTCCAATGGAT	CTGGATCCCCACTTTTCCTCTTG	GENE	TP53	chr17	7579812	7579831	7579943	7579966
CCATTTCCACACATGAACTTGCAC	GTTGGACAGCTACATATCATGGACTAC	GENE	TSC1	chr9	135771503	135771527	135771648	135771675
CTTAGCTGTGTTCATGATGAGTCTCATT	GCCTTTCTGAGAGCCTAAAGACA	GENE	TSC1	chr9	135771621	135771649	135771759	135771782
ACCCAAGTCTTTGCCCAGTTC	ACTTCCCAGTTCAAAAAGCTTCCT	GENE	TSC1	chr9	135771739	135771760	135771853	135771877
CGAAATAACTCTCGAGCCTTCATACC	GCGAGCTTTCTACCCCAGAGA	GENE	TSC1	chr9	135771827	135771853	135771968	135771989
CCCACCGACTGCTGAATGG	GGCACAATGAAGAGGCATCTG	GENE	TSC1	chr9	135771927	135771946	135772079	135772100
TCTTGGTCTCACCGTTGTGG	CAGTGTGAGTGAGTGTCAGTGTAAT	GENE	TSC1	chr9	135772059	135772079	135772207	135772232
CAGCCTGTCTAGTCAGCAGTAA	GGAGAAAGATGGCCTCCTGAAAAA	GENE	TSC1	chr9	135772465	135772487	135772615	135772639
CTGCTTCTGCTTTTTCTTCTTCAAGT	TTCCTATATTCTGGCTGGTCTGTATCT	GENE	TSC1	chr9	135772590	135772616	135772737	135772764
CTGCAGCTGTCCTCTGAAAGATA	GAAAGACCACCTTCTTTTGGAACAG	GENE	TSC1	chr9	135772720	135772743	135772844	135772869
GCCTGGAGTTTGACATCCTCTAGATAT	CGCCTATCGGAAAGAGCTAGAA	GENE	TSC1	chr9	135772813	135772840	135772955	135772977
CTGGAGAACATGGCTTCTGTTTTT	CCTTCTCAGTCCTTCTTACATTGTCTTT	GENE	TSC1	chr9	135772932	135772956	135773066	135773094
CTCCGTCTTTTAGGAAATAAGTCATCA	AACTGCAGAACAAGCACTCAGA	GENE	TSC1	chr9	135775988	135776015	135776111	135776133
CCCTGGCATACCTTTGTGGTA	TCGGATTTTTCACTTTGCTCATGTTTTT	GENE	TSC1	chr9	135776091	135776112	135776231	135776259
GCAGATTCAGGTCTGCCTCAT	TCAAACTTCATGTCCACGTCTCTTT	GENE	TSC1	chr9	135776945	135776966	135777092	135777117
GCATTCTCGCAGTTGGCTTT	GGAGCAGCGTGACACTATGG	GENE	TSC1	chr9	135777951	135777971	135778068	135778088
CTGGCTGTGGAGCTTGGTTA	GTTGGAAGACAGCTAAAATGATGACATT	GENE	TSC1	chr9	135778049	135778069	135778189	135778217
CTCGGCTGCTGTGCTTTATAAG	TCCTCCGCAAGGTGATCAAAG	GENE	TSC1	chr9	135778953	135778975	135779069	135779090
GGCAGCATTATGTTCCTCCAGA	ACCAGTTGCTTTTACTGCACAAC	GENE	TSC1	chr9	135779041	135779063	135779145	135779168
GCCTCTTAAAACGCTCATAGAGTAACTG	CTTGATTGAACCATCTGTAAAAGGCATT	GENE	TSC1	chr9	135779118	135779146	135779234	135779262
GGGCTGGATTTGGAGCTAAAGTA	GCTGCAAATAAAAGTCCAGATACGTTTT	GENE	TSC1	chr9	135779765	135779788	135779889	135779917
TCCTCTCTTACACTTTCTGTACTTCACA	CCTCTACCTCCCCAATGGAAG	GENE	TSC1	chr9	135780894	135780922	135781022	135781043
GCTGTATCAGTCTGTCCAGCA	GCCAAAGACAGCCCATCATTTT	GENE	TSC1	chr9	135781002	135781023	135781107	135781129
AGCTCCTCAGTCTTCCTGATGA	CCAGACTTCTTTGGAGACCAGTATCT	GENE	TSC1	chr9	135781085	135781107	135781223	135781249
GGAATTTTACAAGGACTGGGAGTGA	CTTTACACTCCTCCCTGGACAAG	GENE	TSC1	chr9	135781199	135781224	135781338	135781361
AGGCTTGCTTTGGTGTGTCA	CCTCGAGGAGGCTTTGACTCT	GENE	TSC1	chr9	135781311	135781331	135781449	135781470
GGAGACTGTCTCGGTAAAAGGG	ATACCGACTGCCATTTCTTTTGTTT	GENE	TSC1	chr9	135781428	135781450	135781542	135781567
GCAATGGCACAAAATCCCAGAT	GTGATCTTCCAGGGTTTTTAGGTGA	GENE	TSC1	chr9	135782040	135782062	135782161	135782186
TCAATACTATCTTCTTCAGAGGCCAGA	GCAGTTTTACACTTACAGGGATTACACT	GENE	TSC1	chr9	135782135	135782162	135782260	135782288
CATATAACCCAATTAGAAGAGGCAAGCA	ATGTGCAACATTTTTCGTCTTGTGATAT	GENE	TSC1	chr9	135782633	135782661	135782778	135782806
TGGCATAATTAGGCTTCTCAAAGTGA	CCCCACTCTGTCATTCGGAT	GENE	TSC1	chr9	135785874	135785900	135786008	135786028
GGAGTGAAATGTGCACGTAGTC	CAGTGTTCATATATGTTCTGCCCTTGT	GENE	TSC1	chr9	135785987	135786009	135786086	135786113
TGTCAAAAACAAGTTTACAACAGCAAGT	CACACCCTTACAGTAAAGTCTTTGGT	GENE	TSC1	chr9	135786275	135786303	135786395	135786421
CCAACCTAAGACATACATACCAGTTGT	TGCCACTGCTGATGTACTTTATTAACTT	GENE	TSC1	chr9	135786369	135786396	135786505	135786533
GAGAGCAGGCACACTAGTTGA	CCCCTGTGTTCTTCTCTTCCAT	GENE	TSC1	chr9	135786811	135786832	135786960	135786982
TCCAGAGACAAAGTTGCAAAACAGATAA	CAGAAGCCTCATATGAAGATGGCTAT	GENE	TSC1	chr9	135787621	135787649	135787756	135787782
GCTGAGATTTGGTGAGACACAGA	GTTTGCATTTCTTGACTTTCATTGCATT	GENE	TSC1	chr9	135787734	135787757	135787850	135787878
CCCAAATATACCTCAACAGGGATTACC	AGTGACTGGATCCAAGGACCAT	GENE	TSC1	chr9	135796661	135796688	135796766	135796788
TCTATACCTTCGAGGGTCCAGTTC	GTTCCACAAACATTCAGCCCTTTATAAT	GENE	TSC1	chr9	135796743	135796767	135796844	135796872
TCAAAATTTCCCTGTCTGCCGTTA	TCCTTTTTGCGTTCTCATTACAGTATGA	GENE	TSC1	chr9	135797109	135797133	135797240	135797268
ACTTCTTCAAAAGTCTCCAGGTTTTCTT	GCTCTTCTCAACGGGTTCCTTT	GENE	TSC1	chr9	135797213	135797241	135797365	135797387
CAGCTATAAAAGTCTACATGTCCATTCC	GACATTTTTGGCCGTCTGTCA	GENE	TSC1	chr9	135798629	135798657	135798756	135798777
TGGTTTCTTCAGGCACCATGA	CGTTTCCTGTTTGACCTTTTCTCC	GENE	TSC1	chr9	135798736	135798757	135798884	135798908
AGCTTCCTTGCTTTAAGTTGCCTAA	GCCATCTTGGAAGCATAAGCTCT	GENE	TSC1	chr9	135800892	135800917	135801014	135801037
GAAGGCAAAAGAGGTGCTTGAG	AGGACTGCCCTTGTTCTTTTACATT	GENE	TSC1	chr9	135800993	135801015	135801131	135801156
GTGGCGCACAGAAATCAAAAGA	ATCCTGACCACCTTGCAAGAG	GENE	TSC1	chr9	135802474	135802496	135802599	135802620
TCAGCCATTACCTTGTCATGTGG	AAGTATCATCCATTGCCCTTTTCTTGA	GENE	TSC1	chr9	135802577	135802600	135802696	135802723
GTGGCTCTAAAGTCAATCTCTTCTTTCT	AGAATGGCCCAACAAGCAAATG	GENE	TSC1	chr9	135804091	135804119	135804240	135804262
GGAGTCCAGCATGGCAAGAAG	GGGCCATTTAGTGACTGTTCAT	GENE	TSC1	chr9	135804212	135804233	135804354	135804376
CCACAGGACAGACATTGATGTGA	AGCATGCTCAATCGCATCCT	GENE	ZMYM3	chrX	70460717	70460740	70460823	70460843
TCCTCATAAATCTCGCGCACAG	CTCCGGACTCGCAACGAT	GENE	ZMYM3	chrX	70460800	70460822	70460930	70460948
GTTCAGGTTGCAGGTAGAACAC	GAGGGATCTACTTTGCCTTGGTA	GENE	ZMYM3	chrX	70460909	70460931	70461010	70461033
GGCTTTCAGGACTGCAACATC	TGCCCTGTCAAGTTCTATGAATTCTATC	GENE	ZMYM3	chrX	70460948	70460969	70461086	70461114
CCCACCAACTCACCATTTTGAGA	GCCTGTGTTCTTAATGAGTCTGAATCA	GENE	ZMYM3	chrX	70461064	70461087	70461210	70461237
CTGGCAGGTATGGTGGGTTA	CAGTCCCGCAAGTGTACCA	GENE	ZMYM3	chrX	70461935	70461955	70462088	70462107
CATAGTAGCGGATGCTCACCAC	GGGTCTACTCGCCCTTTGTC	GENE	ZMYM3	chrX	70462047	70462069	70462200	70462220
GAAGAACATGAGGGTGTTGAGGA	CACATGGGATGGGAAGTGGTT	GENE	ZMYM3	chrX	70462177	70462200	70462327	70462348
GGGTTGCTACGTCCCTGTT	GCCTTAGGTGTGTCTGTTTTTCTTTC	GENE	ZMYM3	chrX	70462795	70462814	70462939	70462965
GAATCATTTCTGTTTAGACCCTGCCT	GAGAGAAATCACTCGGCCCAAT	GENE	ZMYM3	chrX	70463608	70463634	70463732	70463754
GATACTGTCAGGTTCATATCGTTCACC	TTAATCCTGTCCCTGCACAACAT	GENE	ZMYM3	chrX	70463706	70463733	70463840	70463863
GGATCACACCCTTATCACTTCTAGACA	AGAAACCAGCAAGGGTGATGAG	GENE	ZMYM3	chrX	70464032	70464059	70464164	70464186
CCCCAAGTACTTACGGCCAAAG	TCCATGAGCAGTCAGCCTAGT	GENE	ZMYM3	chrX	70464138	70464160	70464257	70464278
CATATGAATAGTTGAGCCCGGTACA	CTGACTAGCTTTCACCTTGCCT	GENE	ZMYM3	chrX	70464233	70464258	70464364	70464386
GCTTGGCTCTCGCATCATCTC	GACATTAATCCCAGTGTAGACTTCCTC	GENE	ZMYM3	chrX	70464569	70464590	70464708	70464735
CCCTACCAGGCCACAATCAAA	CATCTAGTGTCAAGTGGGCAAGTAG	GENE	ZMYM3	chrX	70464688	70464709	70464816	70464841
TCCGTCTTAGAATCACAATGAACACTTT	GCCAATGTCTTGGATGAGCCT	GENE	ZMYM3	chrX	70465070	70465098	70465219	70465240
GGAAGTCTGCCTCCAAGTCTT	TGTAACCACTGAGCCAACTTCTC	GENE	ZMYM3	chrX	70465195	70465216	70465345	70465368
CCTCGTCGCCACCATCTAT	TGTAGAGACCATTGAGGAGCTGA	GENE	ZMYM3	chrX	70465492	70465511	70465619	70465642
GGTTGGAAGGGATCTTCACCT	TGGTTCTTGGCATTTAGTTGGGATT	GENE	ZMYM3	chrX	70465599	70465620	70465703	70465728
GGGACAGATGATGAGTGAAGGG	TCTTCGTGCCAGTGCCTATG	GENE	ZMYM3	chrX	70465754	70465776	70465883	70465903
GGGACTTTCTGGCAGTACAGATG	CTGAGCATGTTAGAGCTTTTGGTG	GENE	ZMYM3	chrX	70465861	70465884	70466004	70466028
GCAGGCCTAGGACTCTGGAATA	CAAAAACAAGGCTGCCATGTGT	GENE	ZMYM3	chrX	70466150	70466172	70466269	70466291
CCGATTCTGCATCAGTGGCTT	TGGCACAAATGTTCCTCTGTCTT	GENE	ZMYM3	chrX	70466249	70466270	70466367	70466390
CCTCTGAGATTATCCTCCCCCTT	GTCCCTTGGATGAGAGCATTCA	GENE	ZMYM3	chrX	70466407	70466430	70466559	70466581
GGGCTAGGCTTAGGATTAGGAG	CGTTTCTATAGCCAGCAGAACCAA	GENE	ZMYM3	chrX	70467127	70467149	70467237	70467261
ACTCTGGGTATCCAGGTTGGG	CAGGTCTGACCATCCTTTTGACAT	GENE	ZMYM3	chrX	70467217	70467238	70467366	70467390
AGATCGGGCCAGCTTAGAGAT	AAGAGCAAGTACCTGCTGTGG	GENE	ZMYM3	chrX	70467452	70467473	70467592	70467613
TGACCCTCCTTACCTTGCAGTA	TCACTAAGAAGCTGGGCTTGTG	GENE	ZMYM3	chrX	70467571	70467593	70467707	70467729
GGGAGCAGTAAGTACAAGTGATACAG	CCTTGGGTATCTGTGTCTCTGGA	GENE	ZMYM3	chrX	70467682	70467708	70467783	70467806
CCTGCCTCATGGACCACTTTC	CACTGTCGGCAGGAGAAACT	GENE	ZMYM3	chrX	70467916	70467937	70468064	70468084
GCTGAATCGGAGTTTCTCATGCAA	GGGCCAGATGTTACAGCTTGT	GENE	ZMYM3	chrX	70468040	70468064	70468189	70468210
CCTTCAGACAGTCTGGTCGT	CCCCTCCCTTACTTGTCTTCCTT	GENE	ZMYM3	chrX	70468235	70468255	70468382	70468405
CCCAATTCTCCAACCCTCTTTATGTT	CTCTGACCCCTGTTACTACAACAAG	GENE	ZMYM3	chrX	70468472	70468498	70468589	70468614
TGGTAGACTGTGCGGTCAAC	GCCTTACACCTTCTGTGTGCTC	GENE	ZMYM3	chrX	70468570	70468590	70468705	70468727
GGGAGTATGGGAGGTAGAGAGAAG	GAGATGCTATCACATGTGGATCGT	GENE	ZMYM3	chrX	70468807	70468831	70468941	70468965
AGAACAAGCTGGTCTTGCCATT	AAGGGACAAATCCAGCCTCAG	GENE	ZMYM3	chrX	70468920	70468942	70469042	70469063
CTTGACCCATCAGCCACCTTTAT	CCTGAGCTCCTCTTCCACGA	GENE	ZMYM3	chrX	70469226	70469249	70469362	70469382
TGTTGCAGAACCGCTTTTGTT	GCGATTCTTGCTTCTCCAAATTCC	GENE	ZMYM3	chrX	70469337	70469358	70469459	70469483
GTTGGTTTTCAGTCCCTTGTTGG	CTAGCTCAGGGTGCGTGTAT	GENE	ZMYM3	chrX	70469434	70469457	70469540	70469560
TGGCCAGGCTCTGTAAATCAG	CCATGAGTTCTGCACATCCGT	GENE	ZMYM3	chrX	70469835	70469856	70469975	70469996
GGCCTCATACAGGGAGAGACA	GAAGCTGAGGAAATGAGAGGGT	GENE	ZMYM3	chrX	70469954	70469975	70470091	70470113
TCCATCCTGCTAGGTTCTTACCA	TCAGCTCTTCTGCTCGTCATC	GENE	ZMYM3	chrX	70470188	70470211	70470341	70470362
CTTGGAGAAAGTGGTGAGGCA	CTACGCTCAAGTGTGTCACAAAG	GENE	ZMYM3	chrX	70470320	70470341	70470458	70470481
CAATGTGCACAAGTCATCTTGGT	CCACTTTCTCAGTTCCAGTGTCA	GENE	ZMYM3	chrX	70470414	70470437	70470565	70470588
CTACCATGGCATCAGAATCCTCATC	GGTGTAAAGGCCGGAACAACA	GENE	ZMYM3	chrX	70470541	70470566	70470669	70470690
CAGAACTCCCAGGTCACACTT	CAAACCCTGTACTAGTGTTAGCCT	GENE	ZMYM3	chrX	70470990	70471011	70471140	70471164
CACACACTCTCTACAGAACAACATCT	CATTTAGGCTGCCTTCTGCTTC	GENE	ZMYM3	chrX	70471307	70471333	70471459	70471481
CACATAGCCACCCCTCCTTAC	CTAGCCCTTCAGTGGGAGAGA	GENE	ZMYM3	chrX	70472371	70472392	70472513	70472534
CTGTTGATTCCATCCCCCAGAG	CAATAACACTGCAGTCCCCACATAT	GENE	ZMYM3	chrX	70472492	70472514	70472635	70472660
GAGGTGGTCTCCTCCTCTTCA	CCAGACCCCTGAGGTGGTA	GENE	ZMYM3	chrX	70472615	70472636	70472733	70472752
CTCTAGTAGCCCCTCAGGTGAA	CTGCTCTATAAAGCCCCCTCTC	GENE	ZMYM3	chrX	70472680	70472702	70472831	70472853
GTCTGATCTCCTGCATCCCAT	CCCTGGACCTGCTTGATACC	GENE	ZMYM3	chrX	70472774	70472795	70472919	70472939
CAGGACTCCAGGGTCTTTTTCC	GGCTGGAGACCTACCAGTAGAC	GENE	ZMYM3	chrX	70472887	70472909	70473024	70473046
TCCAGTAGATCCTCTCCAAATTCCAT	CTAATCTGCAGTACATATCCAGCCA	GENE	ZMYM3	chrX	70472999	70473025	70473110	70473135
TGACACAACTTTCTTTCAGTGTCCAT	TGTACAGAATGTGGGAAAGCCTTT	GENE	ZNF182	chrX	47835517	47835543	47835664	47835688
GTTCGCTGATGTACAATAAGGTTTGATTT	AGCCTTCCGAGAAAAGTCAACAT	GENE	ZNF182	chrX	47835630	47835659	47835732	47835755
CCAGTATGAGTTCTTTGATGTACAGTGA	AGAAACCTTATGAATGTCCTGTGTGTT	GENE	ZNF182	chrX	47835705	47835733	47835843	47835870
GCGTTCTCTGATGTATTATGAGCTGT	GCAAAGCCTTCAGAGAAAAGTCAAAG	GENE	ZNF182	chrX	47835796	47835822	47835901	47835927
AGGTTTCTCTCCTGTATGAATTCTCTGA	CGAGTGCAATGAATGTGAAAAAGCA	GENE	ZNF182	chrX	47835863	47835891	47836003	47836028
TCTGAAGGCTTTGCCACATTCATTA	CTCATGCTGCATCAGAGAGGT	GENE	ZNF182	chrX	47835914	47835939	47836048	47836069
GCTTTTTCACATTCATTGCACTCGTAAG	CCTTCACGCAAAAGTCAAACCTTG	GENE	ZNF182	chrX	47836005	47836033	47836149	47836173
CTCCTGAATGAGTTCTCTGATGTACAC	AATGTACTGAATGTGGGAAGTCTTTCAA	GENE	ZNF182	chrX	47836123	47836150	47836250	47836278
ATGCACAATGAGGGTTGACTTCT	CCCCATGAATGTAATGAGTGTAAGAAAAC	GENE	ZNF182	chrX	47836226	47836249	47836340	47836369
TCTCCCGTATGAGTTCTCTGGT	CTGGAGAGAAAACCTATGAATGCACTAA	GENE	ZNF182	chrX	47836290	47836312	47836436	47836464
AAGCTTCTGTATGAAAGATTCTCCACAT	CTGTCATCATACATTACAGGACTCACA	GENE	ZNF182	chrX	47836409	47836437	47836548	47836575
GGTTTTCTGATGGACAATGAGGTTG	CCTTCAGAGAAAAGTCAACTGTCATCAT	GENE	ZNF182	chrX	47836469	47836494	47836565	47836593
GTTTTTCTCCTGTGTGAGTCCTGTA	GCTTTTAGCCAAAAATCTCAGCTCATT	GENE	ZNF182	chrX	47836537	47836562	47836651	47836678
TCTCTCTCCTGTATGAGTTCGCAA	TGTACTGCATGTAGGAAAACCTTCAG	GENE	ZNF182	chrX	47836622	47836646	47836754	47836780
CAATGTACAATGAGGTGTGACTTCTTG	AAACAAATCCTGGAATGAAGCCCTA	GENE	ZNF182	chrX	47836728	47836755	47836868	47836893
CCTTTCCCACACTCTTTATAGCCA	ACCCGATAAACACGAATCATTTGGAA	GENE	ZNF182	chrX	47836845	47836869	47836992	47837018
TGGAAGAACAATTTTGCACATCCAT	GTGACTGTCATGAGTTTGGAAACATAC	GENE	ZNF182	chrX	47836908	47836933	47837055	47837082
AGCAACAAGGTTTGTACTCAGATGAA	CAACATCAGGATGACCAAGATAAATGTC	GENE	ZNF182	chrX	47837030	47837056	47837136	47837164
CAGAAAATCCAACTTGCATCAGCA	GCTCCATAATGTCAAAGCATAAAGGT	GENE	ZNF182	chrX	47837113	47837137	47837218	47837244
GTGGAACTTCATGTCCCCAGA	CAAGGAGGTATCACTGTCATTTCTCA	GENE	ZNF182	chrX	47842305	47842326	47842445	47842471
AACTGAGAAAGGAAATGCCTTCCA	GTACCTGAACCCACCACAGAG	GENE	ZNF182	chrX	47842610	47842634	47842737	47842758
CATCACGTCTCTGTACAGGGT	CCAATCAGAAGTTCCCGTGCAT	GENE	ZNF182	chrX	47842716	47842737	47842868	47842890
GGCAGGGATTTCCACATATTTCGT	CCGTCACACATCTCTGCTTTTTC	GENE	ZNF182	chrX	47861922	47861946	47862024	47862047
AGCTGAGGAAATAAGAAACTCTGTGC	AGTCAGACACTCATTTGAGGTACTACT	GENOME_REGION	ABCC9	chr12	22089745	22089771	22089889	22089916
TTTTATGCCCCTTCTGATCTTTTCCA	CCATAATCCTCTTGAACACTGCAACTA	GENOME_REGION	AKAP6	chr14	33301212	33301238	33301317	33301344
AGAAAGTATACCACGTTTGCCCAA	GGCCTCATGCGAACCTATCTA	GENOME_REGION	ANKRD42	chr11	82904441	82904465	82904592	82904613
TTCCCCTTTTGTCTGATGAATCTTGT	TCAAACACTTGCAATTTCACATACGG	GENOME_REGION	ATXN10	chr22	46239476	46239502	46239611	46239637
ACCCAGTACGGCTCTGTCT	GTTTTCTGCTCCCTGCCTTG	GENOME_REGION	BCRP2	chr22	21475596	21475615	21475748	21475768
TTTCCTCCAGGCTCCTGGTAT	AGCATTCATTCCCTCTTCTTGCTTT	GENOME_REGION	BEX5	chrX	101409137	101409158	101409285	101409310
AGGGATAGAGAGGAAACATCCGT	CACCTAAGATATACATGCTCCAACCAT	GENOME_REGION	BMPR1B	chr4	96076966	96076989	96077112	96077139
TGGAGAAAGGGACTGACCTGAA	CTCTGAAATCCTCCCAAACCTCAAT	GENOME_REGION	C20orf173	chr20	34109928	34109950	34110076	34110101
GCCACAAGGATTTCCAGAACTGA	TGTTCAAAGTTCAGACTTCAGATTACCA	GENOME_REGION	C7orf33	chr7	148312461	148312484	148312607	148312635
GCTGAAGTTCTGGAAATAACAGTTGATGA	CCCACACCAGTGCACAAATG	GENOME_REGION	C7orf33	chr7	148312574	148312603	148312707	148312727
CCTCTGCACTCTCTTGGGTTTTT	GCACTCAAGGCAAGTAGGGT	GENOME_REGION	CCDC93	chr2	118676868	118676891	118677022	118677042
CCCTACTGCTCTTCCTCCTGA	CCCCTCATTGAAGGCACATTTG	GENOME_REGION	CCDC93	chr2	118677001	118677022	118677103	118677125
CATGGGTTTTGCAGCCGAAG	TCCATTGTCTAAATCAGGAAAACAGGAA	GENOME_REGION	CD93	chr20	23060647	23060667	23060783	23060811
CCGGGCGCACTCACTTT	GCTGGCATCCGCATCTTTG	GENOME_REGION	COL22A1	chr8	139889979	139889996	139890130	139890149
CCGCTGGGAAGGGTCTAAAGATA	TGTCGGTATGTGCTCATTTCAGTC	GENOME_REGION	CRTAP	chr3	33187888	33187911	33188008	33188032
TCTCAGGCTTTGGCAACATCA	GGGTGCTCCTGAACACGA	GENOME_REGION	CYP2G1P	chr19	41406005	41406026	41406112	41406130
GCAAGGAGGAAGTGGTGAAGAATG	CGTTGCTCTTCTACGGGAGA	GENOME_REGION	CYP2G1P	chr19	41406078	41406102	41406231	41406251
GCGGGTGACAAGGCTGA	CCATTGGCTGAGGCCGATA	GENOME_REGION	DAZL	chr3	16646868	16646885	16646989	16647008
GCCCATTTTTCCTGGTTTGTCAT	AGATTGCATATTTTGAAAGCCTGAGGTA	GENOME_REGION	DGKB	chr7	14880866	14880889	14880995	14881023
CTTTAAAGAAAGACGTGTTCTGCATTGA	TCTTCCTTGTCCGAAAAATATTGACCAT	GENOME_REGION	DKK1	chr10	54077306	54077334	54077422	54077450
GACCCGGATGTCTGGCTATC	TTATCCAAATGGGACGGAAAAGGT	GENOME_REGION	DNAJB14	chr4	100868386	100868406	100868534	100868558
GCTGGGTGTTCCACCAGA	CCTGTCTCATACCCACTGTCTGT	GENOME_REGION	DOC2GP	chr11	67383035	67383053	67383163	67383186
CCCACGTGCCTTCACACTTAG	CTTCAAGGCCACATATGTCCTGT	GENOME_REGION	FLI 3'UTR	chr11	128680849	128680870	128680950	128680973
CACTTACTGGATGCTTTGGACTCA	GCCCATGGAATTATTCATCTCTTTGTTC	GENOME_REGION	FLI 3'UTR	chr11	128680927	128680951	128681073	128681101
GTTGGTAACTTTTGCTTCCTCTACCT	CAGAACCATGACTTAACCATTCCAGTAA	GENOME_REGION	FLI 3'UTR	chr11	128681048	128681074	128681157	128681185
CTCCTAGCATCTTGTGAGTTGCATATTA	CAAACCAGAACATGACGGGTTAAG	GENOME_REGION	FLI 3'UTR	chr11	128681127	128681155	128681274	128681298
GGTTCAGTATGACACAGAATCATGGA	GGCCTTACAATCAATGTTCCAGTTG	GENOME_REGION	FLI 3'UTR	chr11	128681249	128681275	128681366	128681391
GGAGGACCAAATTCAGTGGATGG	CCACTGAGAGGGATTCTGCAATG	GENOME_REGION	FLI 3'UTR	chr11	128681344	128681367	128681455	128681478
GTGTGTTTAAGACGCCAAGGG	CGTCTTTCAGGAATGTATGTATTTGCAT	GENOME_REGION	FLI 3'UTR	chr11	128681435	128681456	128681541	128681569
GCTGACCACTCTCTCTAGAAATAGTCAA	GCGAATCTGCTTGAGTTTAGAAATCC	GENOME_REGION	FLI 3'UTR	chr11	128681493	128681521	128681640	128681666
CAAGTGCTGTGCGCTTGTC	GCTTTTGTGACCGAGGTCAACT	GENOME_REGION	FLI 3'UTR	chr11	128681666	128681685	128681804	128681826
AACCAATCAGAAGGCAACTTACTGT	AGCGATTGATTCGATAGTAAAACTGCT	GENOME_REGION	FLI 3'UTR	chr11	128681704	128681729	128681823	128681850
CGAGTTGACCTCGGTCACAAA	CCTGTTTCCTTTTCAGCTATAGGCATAT	GENOME_REGION	FLI 3'UTR	chr11	128681803	128681824	128681941	128681969
GCTGTCTGTATGTTTTTATAGCTGGTTT	CCTGCTTGTGTATGCCTGTTAAAT	GENOME_REGION	FLI 3'UTR	chr11	128681902	128681930	128682016	128682040
AGAAAGCAAAGCACTGGTACAGTT	CCACAAGGGAAAGTTTCGTTGTT	GENOME_REGION	FLI 3'UTR	chr11	128681993	128682017	128682117	128682140
TGCAATAATCACAGCTCTGGGAAA	TCTTTGACAGTTGTCAGCTTAACACTTA	GENOME_REGION	FLI 3'UTR	chr11	128682094	128682118	128682235	128682263
GAGGGATTTTCCTGCTCTATATAAGCAA	CAGCACTGAGAGAAGGAACCATTTAT	GENOME_REGION	FLI 3'UTR	chr11	128682145	128682173	128682291	128682317
TGTTAAGCTGACAACTGTCAAAGAAGA	GGAAAACCCTTTGACCTAACGG	GENOME_REGION	FLI 3'UTR	chr11	128682240	128682267	128682342	128682364
AGTGCTGAGGACAGTTTTCTTATTTACC	ATCAACAACAATGAAAAACCACACTGAT	GENOME_REGION	FLI 3'UTR	chr11	128682311	128682339	128682444	128682472
ACTGCAGTACAGCAGAAGGTAAAAA	TCGCTTTGCTCCAGTCCTTAC	GENOME_REGION	FLI 3'UTR	chr11	128682420	128682445	128682567	128682588
GCTAAGGCCATGGATAAACCTGTAT	CTGGTCTGAGACCTGAAGGAAG	GENOME_REGION	FLI 3'UTR	chr11	128682543	128682568	128682695	128682717
CTTCTGCCACTCCAGCAAAGA	GCTACCTAACAGTGAAGGAACTGG	GENOME_REGION	FLI 3'UTR	chr11	128682663	128682684	128682777	128682801
TTCCCAAGGAAGAAACTTGCCT	GCTGTGAGTCTAATTCCTTGCAAATC	GENOME_REGION	FLI 3'UTR	chr11	128682756	128682778	128682855	128682881
AGTGAGACCTGGGAAGTCCTT	TGGAGACAAATGTTCCGAAACACA	GENOME_REGION	FLI 3'UTR	chr11	128682835	128682856	128682956	128682980
TGAACTAGCCATAACTAAACGGTTTCC	ACGTTCAGCATCTTCTGAGTCATC	GENOME_REGION	GTF2E2	chr8	30510873	30510900	30511020	30511044
TATGAGCATCTTAAGCCATTTCCAC	TGACTCTGGTCTGCCGAGAT	GENOME_REGION	IFFO2	chr1	19231379	19231404	19231531	19231551
AACGCAACTGGGTTGGAAATG	CTGCAGGAAATTCAGAAATGTGGT	GENOME_REGION	IFFO2	chr1	19231510	19231531	19231629	19231653
AGGTGTCAGGTCCCCTCATT	GTGTTCATGCATTTCCAAAGTGGATA	GENOME_REGION	IYD	chr6	150719470	150719490	150719568	150719594
CTTCCAGTCCCATAAATCCTGTTTCT	TGGTAAATTTCTGATTGTCTCCTCTATGT	GENOME_REGION	IYD	chr6	150719543	150719569	150719682	150719711
GAATAGGAGAGTGCTTATGGCAATATCA	TGCAGATTGCAAAGATCCACTCTTAT	GENOME_REGION	KCNIP4-IT1	chr4	21850873	21850901	21851020	21851046
ACCCACACACAGATATTTGCTTAGTATG	AGTGATACTGCACTGATTCCAAATGT	GENOME_REGION	LOC100129055	chr10	38501623	38501651	38501768	38501794
GAGCTCTCATGCTCAGAACTGT	GGGCTACCTACCACCTCTTTC	GENOME_REGION	LOC100144595	chr2	155313919	155313941	155314072	155314093
TCAGGAAAACCCCTCTGCTTC	AGAGGGTCTGCAGCACATTC	GENOME_REGION	LOC100507156	chr8	23193679	23193700	23193820	23193840
CTCCACTTTCTTAGAGGCCTTCTG	AAAACATCCTCCATGTCACTGGAA	GENOME_REGION	LOC100507351	chr17	75560406	75560430	75560556	75560580
GGGCGGTGGAGACAGAATATC	TCTTAGAGGCACTTTTCATGCTGTT	GENOME_REGION	LOC255167	chr5	6585939	6585960	6586087	6586112
CCAGACAAGAAAGCCTCGATCT	CCCACAATGCCCGAAATAGACA	GENOME_REGION	LOC283177	chr11	134306142	134306164	134306288	134306310
ACCTATAAAGCCTCCCAATACTCACAT	CTGCAGCCATAGGGAGGATTG	GENOME_REGION	LOC286442	chrX	39164635	39164662	39164758	39164779
TTGGCCTTTTTGAGGACTTTGATAGA	GGGTAGACCCCAAGTTCCTGA	GENOME_REGION	LOC338739	chr11	33211814	33211840	33211928	33211949
TTTGCAAACCACCTCAGACAA	CATGTACTACTGGGTCTTGTAAAGATGT	GENOME_REGION	LOC644714	chr3	45730291	45730312	45730436	45730464
CCACAAACCTTTCCCAGCTCA	GCTGTGTGATGCTGAGGGTTTTAA	GENOME_REGION	LPAR2	chr19	19734573	19734594	19734720	19734744
ACTGCCATAGTCATCTCTCTGTGTA	GGGACTCTATAGCAAATGAAGACAG	GENOME_REGION	MEOX2	chr7	15651917	15651942	15652051	15652076
GCACCCTCTAGCATTACGAATCT	GGGATTCCAATTCTTCATGTCACAGTTAA	GENOME_REGION	MRS2	chr6	24425332	24425355	24425477	24425506
CAGAAGATTCCTTGCACTCTGTGA	CAGTCATTTCCTGGTTCTCAGTTAAGA	GENOME_REGION	MYH1	chr17	10421502	10421526	10421649	10421676
AGTAGTGAGGAATGCTTGCTTTCTG	CACTTGCATCTGAAAACTACACTGAG	GENOME_REGION	NIP7	chr4	69373567	69373592	69373692	69373718
TGTTGTTCATTTAACCACCGTCACT	GGCGACTCAAAATTCCCCAGA	GENOME_REGION	NPY	chr7	24322926	24322951	24323066	24323087
TGAGCTTCAGTTTTTCCACAAGAGATT	CACAAAAGAGCCAATTTCTGTTTCCT	GENOME_REGION	PCDHB14	chr5	140603038	140603065	140603186	140603212
CTCTTCTCTAGCTGCACACTTCA	GGACTCTTGCACTGCTCCTAAG	GENOME_REGION	PDX1	chr13	28499796	28499819	28499901	28499923
TGAGCTCTGCAAGACGCAAA	AAAGGGAAGCAGGAGTACTGTG	GENOME_REGION	PIN4	chrX	71400995	71401015	71401147	71401169
AGCTGTTGTCACGAGGAATGG	CGTCTAAGGAAGCTTGTGGAGTATTTTT	GENOME_REGION	POU4F3	chr5	145717665	145717686	145717769	145717797
CGTGAGGTCCTCAGAGGCT	CCTGCTGTCGGAGTTTCCA	GENOME_REGION	PPAP2C	chr19	291822	291841	291976	291995
GAAATATCTAATTCCTGCACACCTCCT	GTGCTCAGCCCCAGAGA	GENOME_REGION	RNF224	chr9	140121281	140121308	140121432	140121449
GTGATTTACCAAATAGGCTAGTGTCTCT	GCTATATCCTGTTGGACCTTTGCC	GENOME_REGION	RRAGD	chr6	90075541	90075569	90075690	90075714
ACCCCTAAGTGTCAGGTCTGTT	AATAATTAAGGTGCCCTAACTCCTTTCC	GENOME_REGION	RRAGD	chr6	90075669	90075691	90075773	90075801
CCGCGTTCCCAGCTCTT	CCCGACACCGATACCCTGA	GENOME_REGION	SH3BP5L	chr1	249106168	249106185	249106280	249106299
GGCTGTGGAGGTGAGGATTC	CCTTCTGACATTTCTCCCTTCCAAA	GENOME_REGION	SIGLEC8	chr19	51962341	51962361	51962453	51962478
GGTGGTGTTGAGCTGATTATTAACAGT	GCAGATAATCATCCACCAGAGCTTAAAT	GENOME_REGION	SLC12A2	chr5	127525050	127525077	127525196	127525224
AGCTCAGAACCGGAGGATCT	AGTGCAGAAGTTTCTCCAGGTG	GENOME_REGION	STOM	chr9	124101262	124101282	124101403	124101425
CTGTAGCTTTGACAAAGATCAGGAATCT	CAAATTGAGGCTAATGGAGCAAAAGT	GENOME_REGION	SYNE1 exon65	chr6	152675753	152675781	152675900	152675926
TGTTTTGAGCCATTCATCTACTTGCT	TGATCCCATCAGGTATCCCACA	GENOME_REGION	SYNE1 exon65	chr6	152675872	152675898	152676022	152676044
CTCTAAAGCCCGGTCCTCTG	ACATGCTAACCCATGCAAGTGT	GENOME_REGION	SYNE1 exon65	chr6	152676001	152676021	152676153	152676175
CACCCTCACCGCTTTCATCTT	GGAGAGTGAATGTACAGGCAGAC	GENOME_REGION	TM7SF2	chr11	64880798	64880819	64880927	64880950
CAGCATCTGTCAGTGGAGACC	TGGGACTAGTGTTCCTGGTTGT	GENOME_REGION	TREX1	chr3	48508669	48508690	48508819	48508841
CTGAGTGACGCAATCGCA	GTCCATTTGTGTTCGCCTTGT	GENOME_REGION	WSCD1	chr17	6024009	6024027	6024151	6024172
GTTTGCTATCCTGTGGTAGGTTTTAGA	CCACTGCAATGGGCCTTAAAC	GENOME_REGION	ZNF720	chr16	31723713	31723740	31723865	31723886
